# Supplementary material for: 2-(4-Chloro­benzo­yl)-1-(diamino­methyl­ene)hydrazinium chloride monohydrate
Source: Acta Crystallogr Sect E Struct Rep Online. 2010 Apr 24;66(Pt 5):o1152–3. doi: 10.1107/S1600536810014108 (PMC2979199; doi:10.1107/S1600536810014108)
Supplement: Supplementary file 2 [file e-66-o1152-Isup2.hkl]

# 
# h,k,l, Fc-squared, Fo-squared, sigma(Fo-squared) and status flag 
# 
data_I
_shelx_title ' p21c in P2(1)/c' 
_shelx_refln_list_code          4 
_shelx_F_calc_maximum      166.98 
_exptl_crystal_F_000       552.00 
_reflns_d_resolution_high  0.8111 
 
loop_ 
 _symmetry_equiv_pos_as_xyz 
 'x, y, z' 
 '-x, y+1/2, -z+1/2' 
 '-x, -y, -z' 
 'x, -y-1/2, z-1/2' 
 
_cell_length_a    19.3493 
_cell_length_b     4.3563 
_cell_length_c    14.5158 
_cell_angle_alpha  90.000 
_cell_angle_beta  102.360 
_cell_angle_gamma  90.000 
 
_shelx_F_squared_multiplier     1.000 
 
loop_ 
 _refln_index_h 
 _refln_index_k 
 _refln_index_l 
 _refln_F_squared_calc 
 _refln_F_squared_meas 
 _refln_F_squared_sigma 
 _refln_observed_status 
   2   0   0      635.37      553.63      9.79 o 
   3   0   0     2430.56     2143.75     33.20 o 
   4   0   0     2510.68     2388.41     37.03 o 
   5   0   0     1260.20     1226.51     19.91 o 
   6   0   0      692.73      679.08     14.43 o 
   7   0   0     8482.81     8588.53    130.19 o 
   8   0   0      778.42      740.22     13.68 o 
   9   0   0     2617.71     2317.25     37.37 o 
  10   0   0      328.40      336.17      9.93 o 
  11   0   0     3901.35     3633.78     68.52 o 
  12   0   0      772.98      768.04     19.32 o 
  13   0   0       94.38       86.44      5.84 o 
  14   0   0     1197.67     1148.14     41.97 o 
  15   0   0      669.25      719.45     27.10 o 
  16   0   0      460.94      473.40     18.20 o 
  17   0   0        5.23       14.06      8.34 o 
  18   0   0       75.46       82.51     20.01 o 
  19   0   0       18.60       30.14     10.09 o 
  20   0   0      187.65      212.74     15.62 o 
  21   0   0      182.08      223.72     15.51 o 
  22   0   0      144.36      201.69     16.54 o 
  23   0   0      252.03      311.15     18.46 o 
   1   1   0    10758.16    11157.00    119.92 o 
   2   1   0     6178.13     6684.40    125.81 o 
   3   1   0     1112.55      990.92     14.01 o 
   4   1   0     2053.92     2039.44     25.18 o 
   5   1   0     1556.60     1403.81     17.94 o 
   6   1   0     1220.50     1210.32     21.03 o 
   7   1   0     2177.68     1930.29     24.91 o 
   8   1   0        4.81       34.54      9.39 o 
   9   1   0       66.94       98.15      8.34 o 
  10   1   0      771.70      624.67     10.04 o 
  11   1   0      699.23      577.35      9.65 o 
  12   1   0     1203.29     1169.09     16.79 o 
  13   1   0     1043.46     1004.91     19.13 o 
  14   1   0      480.65      475.55      9.39 o 
  15   1   0        7.87       18.68      3.81 o 
  16   1   0     2416.51     2433.54     45.95 o 
  17   1   0        0.12       22.25      6.07 o 
  18   1   0       34.55       51.46      7.35 o 
  19   1   0     1990.99     2021.41     33.90 o 
  20   1   0      789.21      894.46     23.01 o 
  21   1   0      200.41      281.56     17.21 o 
  22   1   0        0.01        1.44      7.25 o 
   0   2   0    10839.82    12465.55    189.04 o 
   1   2   0      540.22      989.81     12.60 o 
   2   2   0     1983.29     2163.86     24.96 o 
   3   2   0     1596.02     1482.45     19.82 o 
   4   2   0     1174.69     1289.94     17.74 o 
   5   2   0     1702.07     1741.58     23.06 o 
   6   2   0      158.05      165.63      6.33 o 
   7   2   0     1003.34     1035.44     13.50 o 
   8   2   0       30.58       48.90      6.98 o 
   9   2   0     3227.32     2946.62     37.18 o 
  10   2   0      219.89      254.61      7.53 o 
  11   2   0      106.58       94.75      5.89 o 
  12   2   0     1234.88     1146.29     17.91 o 
  13   2   0      268.63      266.46      8.40 o 
  14   2   0      182.60      165.94      7.36 o 
  15   2   0       81.33       91.76      5.87 o 
  16   2   0        0.13       -5.93      5.54 o 
  17   2   0        2.08        9.20      6.16 o 
  18   2   0      126.25      170.02     11.39 o 
  19   2   0      237.10      248.89     10.76 o 
  20   2   0      523.97      540.74     24.15 o 
  21   2   0       56.23       67.73     10.79 o 
   1   3   0      297.44      321.45      6.49 o 
   2   3   0        3.94       10.14      2.78 o 
   3   3   0        0.01        3.04      3.34 o 
   4   3   0      623.51      611.81     11.31 o 
   5   3   0      457.83      466.97      9.76 o 
   6   3   0      194.50      197.57      6.75 o 
   7   3   0      636.62      632.75     11.78 o 
   8   3   0       15.36       23.21      4.25 o 
   9   3   0        1.12       -1.46      3.71 o 
  10   3   0      746.62      664.74     12.35 o 
  11   3   0       54.21       60.69      6.91 o 
  12   3   0        2.33        1.90      5.77 o 
  13   3   0       14.50       18.85      6.52 o 
  14   3   0      204.54      211.71     10.09 o 
  15   3   0       11.58       16.09      6.85 o 
  16   3   0      834.28      756.39     17.81 o 
  17   3   0       69.56       87.61      8.91 o 
  18   3   0       86.83      129.98     10.01 o 
  19   3   0      193.00      234.58     11.62 o 
   0   4   0       20.45       29.53      9.21 o 
   1   4   0       40.16       59.14      5.54 o 
   2   4   0      281.61      301.68      9.97 o 
   3   4   0      239.12      232.15      8.20 o 
   4   4   0      168.10      191.36      9.13 o 
   5   4   0       92.15       90.42      6.65 o 
   6   4   0      102.11      104.72      7.62 o 
   7   4   0        9.41       10.86      5.32 o 
   8   4   0       38.71       37.17      7.12 o 
   9   4   0       31.84       39.40      8.85 o 
  10   4   0        4.02        5.36      6.90 o 
  11   4   0       44.79       49.38      8.05 o 
  12   4   0      187.88      203.65     16.17 o 
  13   4   0      135.41      161.46     10.83 o 
  14   4   0       31.59       40.77      8.38 o 
  15   4   0        2.74       -4.98      7.60 o 
   1   5   0       67.82       70.80      9.19 o 
   2   5   0        0.17       34.32      8.22 o 
   3   5   0      800.21      801.81     19.00 o 
   4   5   0        0.01       26.26      8.79 o 
   5   5   0        0.01      -14.17     11.99 o 
   6   5   0        3.79        3.26      9.44 o 
   7   5   0       13.22       14.03      9.69 o 
   8   5   0       92.28       71.94     11.47 o 
 -23   1   1        5.76        6.70      7.81 o 
 -22   1   1        2.34        6.24      9.91 o 
 -21   1   1       16.73       44.92     11.16 o 
 -20   1   1      345.83      375.47     14.40 o 
 -19   1   1       34.64       68.19     10.14 o 
 -18   1   1       65.62       89.85      7.85 o 
 -17   1   1      572.71      571.50     14.08 o 
 -16   1   1       25.48       59.17      6.00 o 
 -15   1   1      159.79      175.59      6.35 o 
 -14   1   1       20.90       35.93      3.99 o 
 -13   1   1        4.95        4.25      3.05 o 
 -12   1   1       30.08       27.74      4.39 o 
 -11   1   1        3.39       11.56      3.18 o 
 -10   1   1      315.85      268.24      5.76 o 
  -9   1   1      429.96      414.81      8.66 o 
  -8   1   1       46.67       54.56      2.68 o 
  -7   1   1     3051.86     2934.61     36.11 o 
  -6   1   1      123.69      184.87      6.28 o 
  -5   1   1     1480.38     1485.16     17.22 o 
  -4   1   1     1144.16     1101.31     12.99 o 
  -3   1   1     1064.06     1077.90     14.00 o 
  -2   1   1      178.58      233.62     13.55 o 
  -1   1   1     3580.13     3708.88     44.61 o 
   0   1   1      247.26      285.03     15.81 o 
   1   1   1       65.03      145.59      4.12 o 
   2   1   1      634.38      726.90     23.52 o 
   3   1   1     8639.31     8270.65     97.42 o 
   4   1   1     2618.30     2423.81     29.87 o 
   5   1   1       23.43       13.34      6.39 o 
   6   1   1     1040.15      881.00     12.50 o 
   7   1   1     1622.11     1504.10     29.65 o 
   8   1   1      665.41      756.17     13.04 o 
   9   1   1      392.60      462.48     27.24 o 
  10   1   1      148.57      166.86      8.09 o 
  11   1   1      115.04      121.20      4.35 o 
  12   1   1      363.17      352.36      7.33 o 
  13   1   1      193.73      206.21     10.91 o 
  14   1   1       19.94       19.72      4.86 o 
  15   1   1       14.37       11.42      5.11 o 
  16   1   1      137.96      153.25      8.38 o 
  17   1   1       25.93       43.79      5.64 o 
  18   1   1       11.15       15.28      5.36 o 
  19   1   1       61.82       89.43      7.19 o 
  20   1   1      475.24      496.76     13.18 o 
  21   1   1        0.33        7.10      6.30 o 
  22   1   1        1.41        4.04      7.83 o 
 -21   2   1        0.52       -5.79      6.74 o 
 -20   2   1       15.05       31.87      7.46 o 
 -19   2   1       83.67       81.23      7.94 o 
 -18   2   1      435.58      445.47     13.68 o 
 -17   2   1      211.10      237.69      9.62 o 
 -16   2   1      230.90      226.08      9.06 o 
 -15   2   1     1014.02      974.53     18.49 o 
 -14   2   1      120.98      133.60      7.78 o 
 -13   2   1      749.45      688.23     11.76 o 
 -12   2   1      480.76      471.55      9.16 o 
 -11   2   1      241.12      233.82      6.20 o 
 -10   2   1      477.29      469.27      8.71 o 
  -9   2   1     1371.44     1433.23     19.73 o 
  -8   2   1     1106.05      970.91     14.17 o 
  -7   2   1       79.49       83.87      6.59 o 
  -6   2   1      660.08      678.02     10.66 o 
  -5   2   1       76.18       71.05      5.04 o 
  -4   2   1        0.80        2.01      3.50 o 
  -3   2   1      357.96      345.65      6.01 o 
  -2   2   1       46.01       46.84      2.78 o 
  -1   2   1      388.40      493.58     12.20 o 
   0   2   1     1537.68     1655.12     19.48 o 
   1   2   1     4550.15     4857.83     58.83 o 
   2   2   1       44.79       57.53      3.43 o 
   3   2   1        1.13       -1.70      3.69 o 
   4   2   1       58.80       79.75      5.08 o 
   5   2   1      650.92      650.84     12.33 o 
   6   2   1       29.48       33.78      5.66 o 
   7   2   1      295.04      267.92      6.46 o 
   8   2   1       37.17       37.46      6.29 o 
   9   2   1      201.98      215.21      5.95 o 
  10   2   1      273.99      243.38      6.54 o 
  11   2   1      291.73      272.39      8.78 o 
  12   2   1       14.08       14.15      4.87 o 
  13   2   1      114.58      125.48      7.46 o 
  14   2   1        7.13        0.12      5.10 o 
  15   2   1       10.30       19.78      5.99 o 
  16   2   1      181.62      167.64     13.06 o 
  17   2   1       75.14       96.67      8.29 o 
  18   2   1      614.01      593.66     17.78 o 
  19   2   1       16.02       36.84      7.64 o 
  20   2   1        1.33       -2.58      6.73 o 
  21   2   1        9.50        5.91      7.02 o 
 -19   3   1      124.70      126.36     10.10 o 
 -18   3   1       42.35       49.04      8.22 o 
 -17   3   1       56.64       62.49      8.22 o 
 -16   3   1      182.98      206.18     10.62 o 
 -15   3   1      103.49      122.83      8.87 o 
 -14   3   1        3.24        1.32      6.06 o 
 -13   3   1        0.07       -6.17      5.77 o 
 -12   3   1       57.48       63.57      7.20 o 
 -11   3   1       26.86       33.61      4.69 o 
 -10   3   1      930.80      831.29     14.39 o 
  -9   3   1      120.72      129.73      6.18 o 
  -8   3   1      113.96      144.65      8.05 o 
  -7   3   1      582.62      515.61     10.39 o 
  -6   3   1      867.70      830.90     13.95 o 
  -5   3   1      211.95      175.63      6.37 o 
  -4   3   1       44.41       62.27      3.81 o 
  -3   3   1       12.85       10.89      2.80 o 
  -2   3   1      253.08      244.76      5.81 o 
  -1   3   1      413.21      418.23      7.59 o 
   0   3   1       19.91       30.27      6.23 o 
   1   3   1       10.09       26.21      3.78 o 
   2   3   1      880.38      822.35     13.46 o 
   3   3   1     1763.83     1783.60     24.69 o 
   4   3   1     1567.93     1603.93     22.69 o 
   5   3   1       69.99       99.08      5.47 o 
   6   3   1      141.25      137.18      6.26 o 
   7   3   1      554.62      511.99     10.34 o 
   8   3   1      282.08      267.93      9.53 o 
   9   3   1       15.36       12.06      3.92 o 
  10   3   1      317.08      290.02     10.16 o 
  11   3   1      672.51      619.05     14.78 o 
  12   3   1      388.83      375.90     12.72 o 
  13   3   1      896.00      855.49     18.39 o 
  14   3   1       92.71       97.34      9.15 o 
  15   3   1      147.18      151.85     13.87 o 
  16   3   1      432.10      414.06     13.33 o 
  17   3   1        7.83       14.96      7.22 o 
  18   3   1       28.77       18.22      7.71 o 
  19   3   1        1.09       12.99      7.79 o 
 -15   4   1       15.93        8.97      7.76 o 
 -14   4   1       17.20       25.97      7.90 o 
 -13   4   1      369.29      354.71     12.97 o 
 -12   4   1      426.84      369.84     12.81 o 
 -11   4   1       41.10       38.99      7.89 o 
 -10   4   1      205.60      202.80     10.77 o 
  -9   4   1      383.29      365.80     12.08 o 
  -8   4   1      595.12      588.31     19.20 o 
  -7   4   1      530.18      492.20     11.60 o 
  -6   4   1      517.18      532.01     11.98 o 
  -5   4   1       93.53      130.60      7.14 o 
  -4   4   1     1279.31     1321.50     20.76 o 
  -3   4   1      462.88      454.40     12.84 o 
  -2   4   1      116.15      161.29      9.66 o 
  -1   4   1      107.44      154.86     10.51 o 
   0   4   1      924.63      955.30     19.10 o 
   1   4   1      751.84      757.13     14.10 o 
   2   4   1      286.54      290.77      9.17 o 
   3   4   1       16.82       50.71      5.76 o 
   4   4   1      104.36      130.01      7.33 o 
   5   4   1       76.91      127.04      7.28 o 
   6   4   1      518.67      511.59     11.86 o 
   7   4   1      390.92      365.21     12.00 o 
   8   4   1       20.57       30.95      7.26 o 
   9   4   1      736.82      642.94     16.11 o 
  10   4   1      519.20      467.36     13.94 o 
  11   4   1      173.13      155.97     10.47 o 
  12   4   1       22.69       15.26      7.42 o 
  13   4   1      336.97      278.26     11.95 o 
  14   4   1       75.86       90.11      9.55 o 
  15   4   1       38.31       45.36      8.89 o 
  -8   5   1       13.19        2.41      9.67 o 
  -7   5   1      119.20      112.53     17.42 o 
  -6   5   1      591.65      537.32     18.59 o 
  -5   5   1      346.60      341.36     17.65 o 
  -4   5   1       34.35       54.23     12.44 o 
  -3   5   1      149.71      160.61     12.52 o 
  -2   5   1      181.23      199.82     12.36 o 
  -1   5   1      162.36      193.57     14.80 o 
   0   5   1       18.23       36.65      8.38 o 
   1   5   1       23.61       36.41      8.63 o 
   2   5   1      435.68      367.46     16.21 o 
   3   5   1      232.65      263.15     12.07 o 
   4   5   1      390.67      388.06     13.61 o 
   5   5   1        4.78       15.82      9.57 o 
   6   5   1      186.79      191.15     14.23 o 
   7   5   1       94.66      119.00     13.16 o 
   8   5   1      226.67      241.32     15.44 o 
 -23   0   2        2.33       28.24     10.84 o 
 -22   0   2      555.42      620.74     28.63 o 
 -21   0   2        8.58       28.35      9.83 o 
 -20   0   2      202.00      260.17     11.92 o 
 -19   0   2      115.10      140.45     15.48 o 
 -18   0   2      869.53      979.38     20.97 o 
 -17   0   2     6288.01     6493.33    147.87 o 
 -16   0   2     1218.18     1187.29     23.03 o 
 -15   0   2      776.59      758.52     16.24 o 
 -14   0   2        7.71        6.75      4.09 o 
 -13   0   2      958.94      918.01     17.80 o 
 -12   0   2      199.50      231.94      7.59 o 
 -11   0   2     3724.35     3607.75     57.21 o 
 -10   0   2      594.10      586.35     11.94 o 
  -9   0   2      593.50      556.15     11.14 o 
  -8   0   2    13727.99    12721.17    408.15 o 
  -7   0   2      287.09      308.09     10.14 o 
  -6   0   2     3860.21     3652.20    173.85 o 
  -5   0   2        9.78      109.23      6.67 o 
  -4   0   2      100.20      334.94      8.55 o 
  -3   0   2      906.71     1070.81     23.49 o 
  -2   0   2      431.07      397.99     10.28 o 
  -1   0   2       94.92      111.27      6.11 o 
   0   0   2     1890.36     1999.06     40.58 o 
   1   0   2      233.29      189.86      9.17 o 
   2   0   2    12147.66    11942.39    259.77 o 
   3   0   2    27883.03    27176.46    412.57 o 
   4   0   2       18.88       -5.00      3.34 o 
   5   0   2      898.89      804.58     16.76 o 
   6   0   2     4319.80     4120.77     63.67 o 
   7   0   2      590.26      621.82     18.19 o 
   8   0   2       30.03       43.26      7.44 o 
   9   0   2     1098.86     1231.92     21.68 o 
  10   0   2     4935.88     5049.60     86.95 o 
  11   0   2        7.86       20.80      4.40 o 
  12   0   2        5.80       14.64      3.91 o 
  13   0   2      753.18      656.93     16.36 o 
  14   0   2      206.95      221.35      8.19 o 
  15   0   2     1674.48     1600.28     29.05 o 
  16   0   2       83.03      151.08      7.93 o 
  17   0   2     1003.57     1015.56     21.24 o 
  18   0   2      156.97      216.88     14.62 o 
  19   0   2     1471.80     1563.37     39.82 o 
  20   0   2       83.44      177.57     33.91 o 
  21   0   2       82.26      109.02     17.51 o 
  22   0   2      424.26      512.44     22.34 o 
 -23   1   2       12.95       21.87      7.81 o 
 -22   1   2      449.59      498.26     14.38 o 
 -21   1   2       33.83       49.40      7.88 o 
 -20   1   2        7.66       17.47      8.12 o 
 -19   1   2      384.46      392.96     12.30 o 
 -18   1   2       60.03       79.04      6.09 o 
 -17   1   2      129.84      167.14      7.16 o 
 -16   1   2     1215.43     1207.10     18.52 o 
 -15   1   2      861.60      821.05     12.47 o 
 -14   1   2      305.62      321.72      6.96 o 
 -13   1   2     1749.29     1653.73     25.54 o 
 -12   1   2        3.75        6.55      3.21 o 
 -11   1   2     1071.51     1063.82     14.98 o 
 -10   1   2      985.27      859.73     12.97 o 
  -9   1   2     1202.30     1198.00     16.49 o 
  -8   1   2      151.92      161.99      3.96 o 
  -7   1   2      865.64      857.56     11.02 o 
  -6   1   2     4241.71     3875.64     42.55 o 
  -5   1   2      842.80      867.83     10.77 o 
  -4   1   2     7125.76     7196.33    100.58 o 
  -2   1   2       75.79      138.15      6.67 o 
  -1   1   2     5444.33     5823.54     62.70 o 
   0   1   2       49.33      177.00     24.23 o 
   1   1   2    15147.22    15541.78    224.41 o 
   2   1   2     7554.39     8167.09    125.68 o 
   3   1   2    26711.53    27087.40    361.46 o 
   4   1   2     8900.54     8763.17    104.14 o 
   5   1   2     5645.82     5367.87     64.61 o 
   6   1   2     1534.55     1363.58     18.90 o 
   7   1   2       41.13       47.50      4.25 o 
   8   1   2     8002.68     7728.29    137.44 o 
   9   1   2      184.73      228.78     17.71 o 
  10   1   2        1.83        1.89      3.05 o 
  11   1   2     1124.23      955.22     23.87 o 
  12   1   2      658.79      632.41     11.35 o 
  13   1   2     1207.79     1133.23     25.59 o 
  14   1   2      298.62      295.35      8.10 o 
  15   1   2       11.28       14.01      7.18 o 
  16   1   2        2.78        6.73      4.63 o 
  17   1   2      922.20      899.26     30.31 o 
  18   1   2      520.61      514.84     15.38 o 
  19   1   2       82.66      105.70      7.42 o 
  20   1   2       77.62      114.63      7.96 o 
  21   1   2       13.87       10.22      9.04 o 
  22   1   2      182.29      240.50     12.66 o 
 -22   2   2       55.86       69.54     10.67 o 
 -21   2   2        5.28        4.60      6.48 o 
 -20   2   2      413.08      441.88     13.17 o 
 -19   2   2       20.77       21.76      6.59 o 
 -18   2   2       20.43       31.69      7.25 o 
 -17   2   2     2211.06     2158.85     34.71 o 
 -16   2   2      230.60      234.74      9.09 o 
 -15   2   2     1134.24     1050.43     16.64 o 
 -14   2   2       11.32       14.19      3.84 o 
 -13   2   2      655.09      631.85     11.37 o 
 -12   2   2      538.52      526.17      9.91 o 
 -11   2   2     1168.49     1088.32     16.12 o 
 -10   2   2     1724.88     1629.27     25.15 o 
  -9   2   2      400.04      370.03      7.61 o 
  -8   2   2      931.59      765.49     12.00 o 
  -7   2   2     1190.60     1279.16     17.81 o 
  -6   2   2     3457.62     3367.23     42.00 o 
  -5   2   2      684.69      693.20     10.88 o 
  -4   2   2       41.94       75.93      3.61 o 
  -3   2   2      739.17      717.20     14.63 o 
  -2   2   2      412.68      477.74      8.19 o 
  -1   2   2       54.62      103.02      9.13 o 
   0   2   2        0.02       93.66      6.20 o 
   1   2   2     3657.67     3843.85     47.13 o 
   2   2   2     4301.69     4599.43     55.87 o 
   3   2   2     1119.21     1020.52     14.71 o 
   4   2   2       29.31       20.89      3.03 o 
   5   2   2      688.77      702.76     11.38 o 
   6   2   2      138.22      117.84      9.23 o 
   7   2   2      109.05      105.49      9.79 o 
   8   2   2       60.80       69.13      6.10 o 
   9   2   2       31.62       42.62      7.58 o 
  10   2   2      223.95      234.62      6.64 o 
  11   2   2        0.15        3.28      3.39 o 
  12   2   2      562.75      539.29     11.79 o 
  13   2   2      318.44      294.67      8.68 o 
  14   2   2       46.85       50.36      5.39 o 
  15   2   2      974.75     1016.92     31.40 o 
  16   2   2       40.77       40.81      6.80 o 
  17   2   2      177.77      190.85     12.90 o 
  18   2   2       96.79      128.35     12.20 o 
  19   2   2      218.92      219.48     10.85 o 
  20   2   2      207.30      250.78     11.67 o 
 -19   3   2       94.41      113.41      9.72 o 
 -18   3   2       10.69        5.59      7.17 o 
 -17   3   2        7.45        2.22      6.72 o 
 -16   3   2        1.35        0.60      6.41 o 
 -15   3   2       80.88      115.98     10.22 o 
 -14   3   2      133.11      156.70     10.94 o 
 -13   3   2      274.49      278.70     13.28 o 
 -12   3   2      888.07      875.62     17.14 o 
 -11   3   2      128.77      129.80     10.14 o 
 -10   3   2        0.21        3.40      5.19 o 
  -9   3   2        0.32        0.95      3.40 o 
  -8   3   2        0.04       -3.73      3.38 o 
  -7   3   2       52.44       53.43      3.92 o 
  -6   3   2       50.11       45.69      3.73 o 
  -5   3   2       65.15       85.43      4.76 o 
  -4   3   2      738.39      754.79     11.31 o 
  -3   3   2      524.60      577.84      9.49 o 
  -2   3   2      429.04      553.25      9.90 o 
  -1   3   2     3215.80     3358.96     42.72 o 
   0   3   2      348.28      422.39      8.94 o 
   1   3   2       81.65      164.09      6.07 o 
   2   3   2      675.16      733.37     12.68 o 
   3   3   2      883.60      961.84     15.29 o 
   4   3   2       16.81       19.11      4.00 o 
   5   3   2     1104.68     1070.60     16.76 o 
   6   3   2       92.46      102.42      5.62 o 
   7   3   2      118.19      144.19      6.30 o 
   8   3   2      731.80      663.92     12.15 o 
   9   3   2       15.77       22.29      8.02 o 
  10   3   2      456.41      409.88     11.84 o 
  11   3   2       26.64       33.91      6.60 o 
  12   3   2      153.06      172.70     14.36 o 
  13   3   2      788.25      721.08     21.94 o 
  14   3   2       11.97        3.80      6.53 o 
  15   3   2      115.92      114.15     12.16 o 
  16   3   2       17.20        7.73      6.94 o 
  17   3   2       41.52       39.36      8.32 o 
  18   3   2       12.91       -3.63      7.21 o 
 -15   4   2      150.38      153.88     10.82 o 
 -14   4   2        3.30        7.33      7.32 o 
 -13   4   2       33.85       37.86      8.10 o 
 -12   4   2      100.41      119.26      9.47 o 
 -11   4   2      411.13      395.71     12.84 o 
 -10   4   2        9.04       13.48      6.78 o 
  -9   4   2      179.14      185.38      9.92 o 
  -8   4   2       89.55       97.25      8.28 o 
  -7   4   2       10.77        7.83      5.31 o 
  -6   4   2      153.98      185.45      8.35 o 
  -5   4   2      155.82      175.63      9.26 o 
  -4   4   2        2.40       -1.12      5.25 o 
  -3   4   2       84.42      107.56      8.26 o 
  -2   4   2       16.59       11.23      4.65 o 
  -1   4   2       11.34       11.40      5.98 o 
   0   4   2      182.24      195.70      9.36 o 
   1   4   2       87.97      129.05      8.15 o 
   2   4   2      136.20      150.66      7.47 o 
   3   4   2       17.06       36.88      5.55 o 
   4   4   2      430.91      449.13     11.04 o 
   5   4   2      154.68      187.37      8.39 o 
   6   4   2      136.66      164.30      9.73 o 
   7   4   2        0.60       -3.86      6.39 o 
   8   4   2       13.05        6.14      6.91 o 
   9   4   2        2.18        1.37      6.68 o 
  10   4   2        3.66       -9.95      6.64 o 
  11   4   2       79.22       79.64      8.94 o 
  12   4   2        0.12       -4.37      7.07 o 
  13   4   2        0.45        9.61      7.55 o 
  14   4   2       50.38       31.08      8.52 o 
  -8   5   2      100.10       97.55     11.95 o 
  -7   5   2        1.24       -2.65      9.06 o 
  -6   5   2      110.52      125.01     10.91 o 
  -5   5   2      276.80      273.00     12.30 o 
  -4   5   2       14.09       14.15      7.76 o 
  -3   5   2       65.58       55.16      8.93 o 
  -2   5   2        2.53        8.24      7.54 o 
  -1   5   2       13.53       20.26      7.93 o 
   0   5   2      105.55      116.51     10.08 o 
   1   5   2       57.74       74.26     11.99 o 
   2   5   2      145.25      147.28     10.76 o 
   3   5   2      220.19      232.60     12.12 o 
   4   5   2        9.25       14.46      9.69 o 
   5   5   2      138.92      151.55     13.49 o 
   6   5   2      218.65      263.17     14.90 o 
   7   5   2        1.47       19.81      9.98 o 
 -23   1   3       82.62      120.13     13.69 o 
 -22   1   3        9.98       39.44      8.87 o 
 -21   1   3      122.11      178.97     22.53 o 
 -20   1   3       19.35       23.44      9.41 o 
 -19   1   3        0.01       13.77      6.19 o 
 -18   1   3       45.23       59.09      5.61 o 
 -17   1   3      189.66      187.98      7.14 o 
 -16   1   3      190.65      205.39      7.05 o 
 -15   1   3       45.83       75.08      5.22 o 
 -14   1   3       29.83       36.28      3.90 o 
 -13   1   3      158.99      192.81      5.96 o 
 -12   1   3      711.49      718.96     10.61 o 
 -11   1   3      401.67      401.13      7.19 o 
 -10   1   3     1200.06     1199.29     15.33 o 
  -9   1   3      405.43      449.64      7.39 o 
  -8   1   3      507.39      502.63      7.53 o 
  -7   1   3        5.26        6.63      1.72 o 
  -6   1   3      374.05      374.89      6.53 o 
  -5   1   3     2004.63     1948.80     24.44 o 
  -4   1   3     2408.43     2415.93     32.09 o 
  -3   1   3       53.20      164.83     16.73 o 
  -2   1   3      148.08      207.66     15.85 o 
  -1   1   3      328.80      363.34     10.03 o 
   0   1   3     2824.39     2831.25     31.97 o 
   1   1   3      301.76      452.90     13.56 o 
   2   1   3     3829.10     3829.04     64.10 o 
   3   1   3     3370.80     3581.11     52.41 o 
   4   1   3      436.19      458.46     11.63 o 
   5   1   3      112.74       94.46      8.51 o 
   6   1   3      307.53      315.20      6.30 o 
   7   1   3      739.06      740.21     11.53 o 
   8   1   3       44.79       83.48     10.72 o 
   9   1   3      830.77      784.88     12.54 o 
  10   1   3        3.34       24.75     10.17 o 
  11   1   3      326.03      309.09      7.58 o 
  12   1   3        3.15        4.61      8.38 o 
  13   1   3       10.42       16.36      6.17 o 
  14   1   3      102.34      125.84      6.90 o 
  15   1   3       11.91       17.58      5.43 o 
  16   1   3        4.85       -6.77      4.51 o 
  17   1   3        0.41       -5.48      4.75 o 
  18   1   3        0.04       -7.58      5.05 o 
  19   1   3       23.79       11.47      5.77 o 
  20   1   3       40.52       51.07      8.70 o 
  21   1   3        6.58        8.10      9.23 o 
 -22   2   3       33.25       29.05      8.00 o 
 -21   2   3        3.77       -7.07      6.09 o 
 -20   2   3        6.41       27.73      6.96 o 
 -19   2   3      149.97      180.55     11.72 o 
 -18   2   3       83.82      107.73      8.09 o 
 -17   2   3      228.73      273.72     23.31 o 
 -16   2   3      132.75      138.84      7.02 o 
 -15   2   3      111.38      124.96      7.38 o 
 -14   2   3       25.19       40.72      4.28 o 
 -13   2   3       90.85      114.62      5.48 o 
 -12   2   3        7.21       17.23      3.58 o 
 -11   2   3        3.98       13.41      4.15 o 
 -10   2   3       43.75       53.52      4.46 o 
  -9   2   3      919.65      914.98     13.94 o 
  -8   2   3       21.36       27.49      3.17 o 
  -7   2   3      439.52      398.68      7.95 o 
  -6   2   3     2525.19     2493.39     31.96 o 
  -5   2   3      803.61      772.00     11.98 o 
  -4   2   3      980.14      947.68     17.54 o 
  -3   2   3     1049.43     1048.47     14.95 o 
  -2   2   3        5.41       13.98      3.77 o 
  -1   2   3        0.82       15.27      2.46 o 
   0   2   3     1923.30     2147.87     31.48 o 
   1   2   3     1608.87     1611.95     25.98 o 
   2   2   3      167.28      150.98      5.16 o 
   3   2   3       50.57      103.59      4.73 o 
   4   2   3     1515.60     1450.82     19.94 o 
   5   2   3        1.61        0.99      6.54 o 
   6   2   3     1376.55     1286.24     21.30 o 
   7   2   3     3676.52     3335.43     61.22 o 
   8   2   3      544.62      527.94     11.81 o 
   9   2   3      183.10      157.81      7.04 o 
  10   2   3      607.10      523.86     16.78 o 
  11   2   3      227.85      203.06      7.52 o 
  12   2   3        8.76        4.48      5.80 o 
  13   2   3       92.53      110.85      8.34 o 
  14   2   3       76.77       68.73      7.10 o 
  15   2   3      325.05      304.45     10.97 o 
  16   2   3      316.62      300.95     11.31 o 
  17   2   3       19.32       19.05      6.99 o 
  18   2   3        0.12        6.86      6.55 o 
  19   2   3        0.05       -9.49      6.32 o 
  20   2   3       30.15       48.04      8.16 o 
 -19   3   3       12.95       16.18     11.61 o 
 -18   3   3      100.48      120.73     12.27 o 
 -17   3   3      131.18      143.87     11.75 o 
 -16   3   3      103.22      131.94     14.98 o 
 -15   3   3      179.02      206.39     12.13 o 
 -14   3   3      585.17      577.21     20.75 o 
 -13   3   3     1065.63      976.71     16.26 o 
 -12   3   3      665.91      674.11     12.65 o 
 -11   3   3        0.35        3.51      3.88 o 
 -10   3   3      849.55      792.82     13.53 o 
  -9   3   3      553.45      517.23     10.28 o 
  -8   3   3        8.93       20.20      3.72 o 
  -7   3   3      198.31      204.83      6.40 o 
  -6   3   3     1340.76     1309.79     19.06 o 
  -5   3   3      200.93      213.19      8.45 o 
  -4   3   3     1177.37     1133.01     16.90 o 
  -3   3   3     1405.32     1468.17     18.82 o 
  -2   3   3       39.00       88.10      5.80 o 
  -1   3   3      579.50      715.13     12.38 o 
   0   3   3      205.63      226.37      6.86 o 
   1   3   3        0.17       14.87      3.91 o 
   2   3   3       92.34      127.27      5.80 o 
   3   3   3      979.33      934.97     15.16 o 
   4   3   3     1806.95     1851.75     25.71 o 
   5   3   3      289.80      282.99      9.14 o 
   6   3   3        0.05       -1.52      3.69 o 
   7   3   3      321.16      324.80      8.25 o 
   8   3   3       17.71       21.36      6.73 o 
   9   3   3      157.27      181.23      9.18 o 
  10   3   3      152.13      134.76      8.55 o 
  11   3   3      101.51       89.89      8.07 o 
  12   3   3       92.15      115.16      9.63 o 
  13   3   3      419.63      374.85     12.47 o 
  14   3   3      457.29      440.87     13.61 o 
  15   3   3       24.73       37.12      7.71 o 
  16   3   3        0.27       -7.05      6.53 o 
  17   3   3       51.03       60.95      8.82 o 
  18   3   3       77.02       78.21      9.51 o 
 -15   4   3      481.39      448.92     14.49 o 
 -14   4   3      328.46      319.39     12.44 o 
 -13   4   3      138.41      170.18     11.91 o 
 -12   4   3       22.97       22.75      7.35 o 
 -11   4   3       17.27        9.86      7.03 o 
 -10   4   3      111.51      138.10      7.92 o 
  -9   4   3      189.17      187.16      8.63 o 
  -8   4   3       58.13       87.89      6.89 o 
  -7   4   3      328.93      297.99      9.40 o 
  -6   4   3      524.05      486.60     11.39 o 
  -5   4   3      291.10      287.94      9.02 o 
  -4   4   3       31.40       44.95      7.04 o 
  -3   4   3       45.09       54.95      5.88 o 
  -2   4   3      830.54      818.48     15.02 o 
  -1   4   3      728.60      800.12     14.71 o 
   0   4   3        1.18       49.44      5.60 o 
   1   4   3      405.35      403.16     10.30 o 
   2   4   3      413.07      410.81     10.42 o 
   3   4   3      179.00      174.82      7.82 o 
   4   4   3       67.36       72.56      6.42 o 
   5   4   3       14.05       22.90      6.79 o 
   6   4   3     1785.21     1729.35     30.18 o 
   7   4   3      909.23      902.10     20.58 o 
   8   4   3       41.58       59.59     10.31 o 
   9   4   3        2.88       12.52      7.27 o 
  10   4   3       66.55       56.70      8.39 o 
  11   4   3      172.28      192.85     11.29 o 
  12   4   3      210.03      243.96     12.41 o 
  13   4   3       28.53       35.07      8.49 o 
  14   4   3      131.00      175.38     11.66 o 
  -8   5   3       79.37      102.99     11.90 o 
  -7   5   3        1.69       12.96      7.69 o 
  -6   5   3      322.41      304.42     12.37 o 
  -5   5   3      134.49      142.92     10.45 o 
  -4   5   3      216.82      230.83     11.87 o 
  -3   5   3      376.75      380.57     13.37 o 
  -2   5   3       45.98       93.35      9.42 o 
  -1   5   3      155.62      233.41     11.70 o 
   0   5   3      648.74      654.92     29.24 o 
   1   5   3      216.03      236.71     11.97 o 
   2   5   3        0.15        1.45      8.02 o 
   3   5   3       91.37      113.32     20.59 o 
   4   5   3      503.78      494.10     18.44 o 
   5   5   3      363.27      317.81     15.52 o 
   6   5   3       12.80       11.67      8.91 o 
 -23   0   4      271.44      362.43     26.13 o 
 -22   0   4      194.27      215.09     14.22 o 
 -21   0   4       77.33       95.09      8.83 o 
 -20   0   4        9.17       19.02      6.47 o 
 -19   0   4     1256.96     1317.06     26.23 o 
 -18   0   4      526.49      542.90     14.50 o 
 -17   0   4      340.89      353.25     17.69 o 
 -16   0   4     2190.11     2110.99     36.90 o 
 -15   0   4     3239.08     3232.92     56.99 o 
 -14   0   4     3283.72     2980.08     54.78 o 
 -13   0   4        0.49        9.48      3.68 o 
 -12   0   4       65.03      101.11      5.66 o 
 -11   0   4      125.58       97.78      5.97 o 
 -10   0   4       53.94       34.30      6.81 o 
  -9   0   4       10.54       29.27      4.39 o 
  -8   0   4    13761.06    13691.62    342.69 o 
  -7   0   4     1961.46     2047.49     39.78 o 
  -6   0   4      788.35      822.26     18.08 o 
  -5   0   4     5364.28     5145.30    141.89 o 
  -4   0   4     5946.93     5806.65    105.70 o 
  -3   0   4     1561.21     1670.95     56.28 o 
  -2   0   4     5574.26     5671.68    102.95 o 
  -1   0   4     1038.98     1355.03     47.71 o 
   0   0   4     2972.22     3291.76     51.04 o 
   1   0   4      322.30      473.19     41.27 o 
   2   0   4     7136.58     7563.37    114.85 o 
   4   0   4     1823.37     1767.81     28.73 o 
   5   0   4      543.48      575.28     44.89 o 
   6   0   4      233.81      299.99      8.94 o 
   7   0   4    13481.93    12506.71    214.82 o 
   8   0   4     1802.48     1635.26     27.84 o 
   9   0   4     2266.11     2159.92     35.79 o 
  10   0   4      785.00      817.56     16.26 o 
  11   0   4      748.32      761.05     15.53 o 
  12   0   4       59.05       12.23     10.01 o 
  13   0   4      784.97      738.83     18.16 o 
  14   0   4      431.88      391.90     14.74 o 
  15   0   4      302.62      266.54      9.49 o 
  16   0   4     1462.10     1498.15     37.58 o 
  17   0   4        4.32       17.07      9.80 o 
  18   0   4      741.91      711.49     24.22 o 
  19   0   4      351.96      299.50     17.28 o 
  20   0   4       17.07       25.39     11.42 o 
  21   0   4        0.66        7.89     11.55 o 
 -23   1   4      279.28      305.39     23.90 o 
 -22   1   4       14.01       45.00     15.65 o 
 -21   1   4      927.35     1056.87     21.38 o 
 -20   1   4        0.20        0.69      4.36 o 
 -19   1   4        8.43       10.99      4.75 o 
 -18   1   4      291.41      285.17      8.29 o 
 -17   1   4       26.51       27.10      4.24 o 
 -16   1   4     1723.22     1708.52     27.41 o 
 -15   1   4        5.81       13.25      3.46 o 
 -14   1   4     3231.62     3118.28     43.98 o 
 -13   1   4      408.69      432.43      7.90 o 
 -12   1   4     5983.28     5673.79     62.76 o 
 -11   1   4       76.87      107.01      6.42 o 
 -10   1   4     1018.23      951.79     12.79 o 
  -9   1   4     5507.98     5435.00     59.62 o 
  -8   1   4        9.42       36.59      2.69 o 
  -7   1   4      530.62      479.30      7.18 o 
  -6   1   4       42.82       77.67      2.96 o 
  -5   1   4     2929.36     2863.22     31.99 o 
  -4   1   4     3680.55     3768.79     45.63 o 
  -3   1   4    10392.47    10254.29    109.86 o 
  -2   1   4      846.49     1176.54     15.61 o 
  -1   1   4     1255.83     1627.70     35.11 o 
   0   1   4     6916.22     7326.72     80.20 o 
   1   1   4      293.63      486.42     32.04 o 
   2   1   4      478.95      441.07      6.38 o 
   3   1   4     2524.34     2490.62     29.36 o 
   4   1   4      464.41      524.05      8.57 o 
   5   1   4       25.56       13.19      2.51 o 
   6   1   4     1051.29      926.32     13.67 o 
   7   1   4      668.11      726.06     12.15 o 
   8   1   4      857.76      826.93     19.84 o 
   9   1   4      934.79      826.27     17.93 o 
  10   1   4      172.78      189.86      6.44 o 
  11   1   4     1955.06     1858.11     32.86 o 
  12   1   4      123.60      118.97     13.34 o 
  13   1   4       37.27       46.05      5.61 o 
  14   1   4      833.16      842.51     14.88 o 
  15   1   4        0.94       -2.70      4.40 o 
  16   1   4        0.35       -3.67      4.70 o 
  17   1   4       83.62       76.60      6.87 o 
  18   1   4       58.31       72.69      6.83 o 
  19   1   4       28.97       39.81      8.12 o 
  20   1   4      907.01      936.99     31.72 o 
  21   1   4      175.58      202.08     13.80 o 
 -22   2   4        7.75       -1.90      7.19 o 
 -21   2   4       19.71       30.32      7.78 o 
 -20   2   4        0.83       -5.39      6.30 o 
 -19   2   4      314.22      326.99     11.08 o 
 -18   2   4        1.89        5.58      5.49 o 
 -17   2   4      216.16      221.94      7.81 o 
 -16   2   4      591.66      578.06     13.51 o 
 -15   2   4      163.95      154.18      6.62 o 
 -14   2   4      562.88      554.92      9.93 o 
 -13   2   4       31.20       32.55      3.78 o 
 -12   2   4      187.31      174.81      5.50 o 
 -11   2   4      133.27      136.12      4.93 o 
 -10   2   4      267.62      230.76      5.75 o 
  -9   2   4        0.01        8.18      2.72 o 
  -8   2   4      371.47      377.75      7.12 o 
  -7   2   4     2180.96     2098.01     24.99 o 
  -6   2   4      583.65      638.81      9.69 o 
  -5   2   4      264.08      226.71      5.56 o 
  -4   2   4      207.23      196.99      5.63 o 
  -3   2   4      118.38      134.40      4.43 o 
  -2   2   4     1825.51     1868.15     24.56 o 
  -1   2   4        8.70      100.86     10.19 o 
   0   2   4      887.81      890.62     15.44 o 
   1   2   4       87.95      155.99      7.04 o 
   2   2   4       85.69      120.56      5.96 o 
   3   2   4     1073.00     1156.50     19.39 o 
   4   2   4     5974.27     5790.53     85.44 o 
   5   2   4     3366.41     3302.32     47.63 o 
   6   2   4      173.50      239.18     14.17 o 
   7   2   4     4252.46     3808.12     78.91 o 
   8   2   4      314.76      304.05      9.04 o 
   9   2   4      256.21      224.88      8.17 o 
  10   2   4       41.34       41.07      6.92 o 
  11   2   4      677.35      643.40     14.29 o 
  12   2   4      115.40      133.11      8.75 o 
  13   2   4      193.55      178.06     12.50 o 
  14   2   4       24.39       38.84      6.77 o 
  15   2   4        0.83        1.39      5.89 o 
  16   2   4      874.93      827.48     20.32 o 
  17   2   4      153.28      173.40     11.68 o 
  18   2   4      300.55      322.23     21.86 o 
  19   2   4      308.36      307.96     15.56 o 
 -19   3   4       92.34       79.70     13.16 o 
 -18   3   4        6.82       22.70      8.67 o 
 -17   3   4       63.81       70.57      9.68 o 
 -16   3   4      153.46      150.23     11.12 o 
 -15   3   4      177.87      178.96     10.36 o 
 -14   3   4      161.35      162.69      8.61 o 
 -13   3   4       92.46       86.38      6.05 o 
 -12   3   4     1194.38     1130.78     18.12 o 
 -11   3   4       34.46       57.77      5.18 o 
 -10   3   4      109.20      133.49      8.52 o 
  -9   3   4     2336.09     2255.44     30.62 o 
  -8   3   4      258.82      288.18     10.73 o 
  -7   3   4       99.35      101.17      5.39 o 
  -6   3   4        2.52        2.81      3.52 o 
  -5   3   4       36.03       44.90      4.29 o 
  -4   3   4      315.19      319.60     11.25 o 
  -3   3   4      606.68      593.37     10.75 o 
  -2   3   4        0.46       36.48      3.72 o 
  -1   3   4       29.91       58.45      5.04 o 
   0   3   4      540.97      549.55     10.67 o 
   1   3   4       35.85       78.45      5.01 o 
   2   3   4     1839.78     1916.52     26.54 o 
   3   3   4      456.53      465.46      9.98 o 
   4   3   4       78.52       87.35      5.34 o 
   5   3   4      289.77      270.25      7.69 o 
   6   3   4       36.18       52.23      4.75 o 
   7   3   4      963.97      897.12     35.22 o 
   8   3   4      660.87      666.96     15.42 o 
   9   3   4       70.40       92.00      7.64 o 
  10   3   4       18.06       13.85      6.43 o 
  11   3   4       17.58       24.09      6.89 o 
  12   3   4      122.55      109.86      9.00 o 
  13   3   4      108.22      117.06      9.23 o 
  14   3   4       38.94       35.24      7.76 o 
  15   3   4        6.50       10.87      7.22 o 
  16   3   4      166.05      187.58     18.17 o 
  17   3   4        6.62        5.49      7.52 o 
 -15   4   4        2.67        6.02      7.40 o 
 -14   4   4        5.73       21.63      7.55 o 
 -13   4   4      282.16      278.02     11.50 o 
 -12   4   4        6.41       13.90      6.91 o 
 -11   4   4       83.49       95.57      7.42 o 
 -10   4   4       26.59       33.89      6.25 o 
  -9   4   4      151.94      170.95      8.44 o 
  -8   4   4       10.31       19.27      5.64 o 
  -7   4   4       33.39       46.29      6.05 o 
  -6   4   4      285.54      250.47      8.72 o 
  -5   4   4       45.97       61.79      6.86 o 
  -4   4   4        9.36       19.37      5.17 o 
  -3   4   4      406.61      393.25     11.05 o 
  -2   4   4       17.76       30.49      5.44 o 
  -1   4   4       37.11       47.76      5.86 o 
   0   4   4        0.01        1.87      5.01 o 
   1   4   4       11.52       24.37      5.53 o 
   2   4   4        4.39       -7.35      4.90 o 
   3   4   4        4.14        6.43      5.22 o 
   4   4   4      542.30      490.67     13.79 o 
   5   4   4       61.03       87.51      9.79 o 
   6   4   4      301.67      297.37     11.60 o 
   7   4   4      371.86      388.48     12.97 o 
   8   4   4       51.45       34.90      7.73 o 
   9   4   4        0.24        2.81      6.93 o 
  10   4   4        1.43        7.44      7.21 o 
  11   4   4       87.71       79.29      9.32 o 
  12   4   4      130.69      117.70     16.21 o 
  13   4   4      293.78      284.49     12.72 o 
  -7   5   4      377.33      332.76     12.84 o 
  -6   5   4      128.83      142.00     10.82 o 
  -5   5   4       48.02       65.08     10.44 o 
  -4   5   4       60.07       64.75      9.02 o 
  -3   5   4       25.23       50.29      9.66 o 
  -2   5   4      182.11      209.12     11.85 o 
  -1   5   4        8.13       19.50      8.22 o 
   0   5   4       55.89       62.78      9.86 o 
   1   5   4        0.85        5.74      7.66 o 
   2   5   4        1.47       -5.19      9.19 o 
   3   5   4       60.38       81.51     12.08 o 
   4   5   4       95.46      118.59     12.88 o 
   5   5   4      115.33      133.21     10.59 o 
 -23   1   5       24.10       48.67     13.17 o 
 -22   1   5       58.60       65.44      9.37 o 
 -21   1   5      121.96      166.10      9.38 o 
 -20   1   5       96.87      113.27      7.07 o 
 -19   1   5       19.48       17.34      4.40 o 
 -18   1   5        0.00        3.26      4.80 o 
 -17   1   5        0.20       -2.14      3.91 o 
 -16   1   5       26.77       41.40      4.24 o 
 -15   1   5      781.24      767.51     11.92 o 
 -14   1   5      129.14      171.19      8.28 o 
 -13   1   5     1113.86     1040.74     14.25 o 
 -12   1   5        2.71        9.29      2.62 o 
 -11   1   5        1.77       20.57      3.01 o 
 -10   1   5        0.40       23.15      2.71 o 
  -9   1   5      398.35      449.57      7.53 o 
  -8   1   5      578.07      724.24     10.15 o 
  -7   1   5      524.50      445.35     13.21 o 
  -6   1   5      318.58      297.67      6.13 o 
  -5   1   5      106.81      123.57      3.44 o 
  -4   1   5      181.58      169.96      4.87 o 
  -3   1   5      578.04      663.56     10.36 o 
  -2   1   5     3881.08     3841.41     42.29 o 
  -1   1   5      323.61      444.14     11.14 o 
   0   1   5      868.84     1075.44     16.28 o 
   1   1   5      442.51      542.70     20.55 o 
   2   1   5      425.96      442.61      6.66 o 
   3   1   5      417.94      438.45      6.67 o 
   4   1   5       21.44       68.80     12.44 o 
   5   1   5        4.87        8.94     11.19 o 
   6   1   5      191.41      164.53      8.12 o 
   7   1   5       13.17        9.29      3.24 o 
   8   1   5      202.35      177.43      7.74 o 
   9   1   5      326.80      320.76      7.64 o 
  10   1   5       69.86       52.77      6.08 o 
  11   1   5       61.92       75.48     18.28 o 
  12   1   5      530.03      492.91     10.53 o 
  13   1   5       99.10      110.14      8.85 o 
  14   1   5      269.78      257.53      8.29 o 
  15   1   5        4.16       -0.27      4.87 o 
  16   1   5       23.00        9.14      5.39 o 
  17   1   5        2.66       -6.63      5.10 o 
  18   1   5       74.79      104.46      9.79 o 
  19   1   5       34.79       39.64      9.15 o 
  20   1   5        0.79       18.13      9.21 o 
 -22   2   5      227.61      264.36     15.60 o 
 -21   2   5       14.48       17.17      7.05 o 
 -20   2   5        4.05       17.25      7.34 o 
 -19   2   5      314.39      314.68     17.90 o 
 -18   2   5      154.49      178.20      8.09 o 
 -17   2   5      335.93      352.07      8.55 o 
 -16   2   5       66.11       78.36      5.36 o 
 -15   2   5      304.98      287.45     10.95 o 
 -14   2   5       32.92       38.72      4.15 o 
 -13   2   5      409.17      395.41      8.13 o 
 -12   2   5      142.93      139.87      5.21 o 
 -11   2   5      434.82      419.04      7.97 o 
 -10   2   5      441.22      446.05      8.13 o 
  -9   2   5     1189.42     1144.85     15.30 o 
  -8   2   5      169.00      177.79      5.16 o 
  -7   2   5      583.93      600.30      9.47 o 
  -6   2   5      346.83      336.33      6.79 o 
  -5   2   5        9.11        4.28      3.60 o 
  -4   2   5      154.92      175.13      6.09 o 
  -3   2   5      119.33      144.62      4.59 o 
  -2   2   5      311.37      283.91      6.32 o 
  -1   2   5     2156.62     2128.67     25.01 o 
   0   2   5     2644.47     2811.51     35.66 o 
   1   2   5       44.65      176.04     10.06 o 
   2   2   5      214.41      249.38     12.16 o 
   3   2   5      563.73      586.16     12.23 o 
   4   2   5      304.67      307.70     15.57 o 
   5   2   5       81.12       77.25      7.34 o 
   6   2   5      350.09      352.11      9.66 o 
   7   2   5     1168.96     1112.18     32.05 o 
   8   2   5       35.33       41.95      5.21 o 
   9   2   5       12.71       18.53      5.04 o 
  10   2   5     2352.47     2207.66     57.41 o 
  11   2   5       84.47       98.34     10.71 o 
  12   2   5      143.20      154.99     11.83 o 
  13   2   5      181.90      193.10      9.68 o 
  14   2   5       56.75       43.66      7.27 o 
  15   2   5        0.20       -9.46      6.31 o 
  16   2   5       96.76      129.03      9.61 o 
  17   2   5      218.62      233.64     11.07 o 
  18   2   5      178.56      190.60     10.73 o 
  19   2   5       46.48       58.21      8.54 o 
 -19   3   5       40.98       45.93     11.69 o 
 -18   3   5        0.02        4.31      9.91 o 
 -17   3   5       18.44       23.11     10.51 o 
 -16   3   5       23.85       28.14      6.15 o 
 -15   3   5      173.98      182.30      7.65 o 
 -14   3   5       27.26       25.22      5.11 o 
 -13   3   5      180.46      190.16      7.72 o 
 -12   3   5      537.26      522.04     12.05 o 
 -11   3   5      317.40      311.47      8.66 o 
 -10   3   5      309.63      308.52      8.46 o 
  -9   3   5      127.05      147.75      6.46 o 
  -8   3   5        6.07       12.22      4.07 o 
  -7   3   5      218.34      193.88      6.74 o 
  -6   3   5      737.11      723.17     12.66 o 
  -5   3   5       81.51      135.62      5.83 o 
  -4   3   5      263.62      314.85     14.24 o 
  -3   3   5     2071.91     2033.07     31.66 o 
  -2   3   5      580.38      613.51     10.99 o 
  -1   3   5       90.28      118.20      7.38 o 
   0   3   5       16.36       48.07      5.82 o 
   1   3   5      160.71      207.90      6.99 o 
   2   3   5     1388.36     1378.38     20.49 o 
   3   3   5      404.70      430.54      9.57 o 
   4   3   5      511.41      485.83     10.27 o 
   5   3   5       21.64       26.66      4.35 o 
   6   3   5      148.40      127.89      7.94 o 
   7   3   5     1110.75     1026.31     20.01 o 
   8   3   5      177.47      215.34     11.26 o 
   9   3   5     1728.45     1559.36     44.01 o 
  10   3   5      939.13      831.45     25.07 o 
  11   3   5       82.98       90.35     11.71 o 
  12   3   5        1.30        0.82      6.56 o 
  13   3   5       37.10       29.40      8.42 o 
  14   3   5      119.64      122.38      9.63 o 
  15   3   5      120.67      161.85     10.72 o 
  16   3   5        5.24       20.87      8.09 o 
 -15   4   5       47.90       37.43      9.67 o 
 -14   4   5       69.41       73.67     10.31 o 
 -13   4   5       85.60      111.52     10.98 o 
 -12   4   5      245.72      263.83     10.81 o 
 -11   4   5      131.14      151.37      9.43 o 
 -10   4   5     2222.26     2113.37     34.51 o 
  -9   4   5      506.76      513.75     13.88 o 
  -8   4   5       44.17       71.61      6.62 o 
  -7   4   5      201.25      201.45      7.32 o 
  -6   4   5      464.81      461.75     11.14 o 
  -5   4   5      565.65      554.02     12.21 o 
  -4   4   5       21.72       52.72      6.04 o 
  -3   4   5      384.29      352.88      9.99 o 
  -2   4   5      209.48      211.51      8.41 o 
  -1   4   5      358.76      324.99      9.54 o 
   0   4   5      260.53      296.64      9.36 o 
   1   4   5      694.07      699.93     14.08 o 
   2   4   5        9.52       38.19      8.49 o 
   3   4   5      110.31      147.48      8.95 o 
   4   4   5      411.68      370.83     12.37 o 
   5   4   5      353.52      365.30     12.49 o 
   6   4   5      217.46      226.61     10.96 o 
   7   4   5      339.51      345.30     12.51 o 
   8   4   5      198.80      204.86     10.95 o 
   9   4   5      501.88      460.45     14.33 o 
  10   4   5      135.09      138.14     10.54 o 
  11   4   5        2.76       -2.00      7.66 o 
  12   4   5       13.74       12.77      8.17 o 
  -6   5   5      172.55      163.52     11.16 o 
  -5   5   5       30.79       35.03      8.46 o 
  -4   5   5       29.29       59.46     12.03 o 
  -3   5   5      866.27      813.42     19.21 o 
  -2   5   5      185.34      246.87     11.62 o 
  -1   5   5        6.44       25.35      8.08 o 
   0   5   5       24.78       39.45      8.58 o 
   1   5   5      118.83      136.36     20.46 o 
   2   5   5      199.81      215.83     21.65 o 
   3   5   5      223.14      264.49     16.08 o 
   4   5   5       34.69       55.06      8.88 o 
 -23   0   6       17.42       31.09     10.39 o 
 -22   0   6      719.95      812.50     25.01 o 
 -21   0   6      106.43      130.35     16.40 o 
 -20   0   6      131.20      153.42     16.68 o 
 -19   0   6       25.03       40.30     12.23 o 
 -18   0   6      435.73      451.64     22.79 o 
 -17   0   6       14.81       21.24      7.78 o 
 -16   0   6      693.70      729.54     16.02 o 
 -15   0   6        7.76       16.20      4.25 o 
 -14   0   6       65.16       72.62     15.43 o 
 -13   0   6     3516.16     3465.33     98.81 o 
 -12   0   6      808.54      693.91     18.27 o 
 -11   0   6       66.31       70.51      9.03 o 
 -10   0   6     5596.00     5608.46    140.77 o 
  -9   0   6     1814.55     1766.79     36.45 o 
  -8   0   6     8020.44     8202.21    149.91 o 
  -6   0   6     5070.31     5394.49    118.12 o 
  -5   0   6     4295.13     4715.27    138.27 o 
  -4   0   6     3426.57     3592.95     67.49 o 
  -3   0   6      197.76      481.03     31.68 o 
  -2   0   6     1650.19     2044.21     34.72 o 
  -1   0   6     8453.68     8253.31    125.48 o 
   0   0   6     4875.71     5213.14     80.52 o 
   1   0   6    20087.60    20306.03    315.93 o 
   3   0   6      138.28      711.51     22.51 o 
   4   0   6      194.12      370.42     28.77 o 
   5   0   6     3553.72     3346.23     58.41 o 
   6   0   6     1511.11     1409.30     24.75 o 
   7   0   6       23.83       49.60      6.85 o 
   8   0   6     1628.85     1454.18     25.75 o 
   9   0   6      261.59      293.91     11.69 o 
  10   0   6     2015.09     1830.72     33.94 o 
  11   0   6      564.05      559.73     15.09 o 
  12   0   6        3.99       -4.07      5.84 o 
  13   0   6      396.24      328.40     10.30 o 
  14   0   6      217.51      211.63     26.68 o 
  15   0   6       84.83       94.32     22.65 o 
  16   0   6       11.31        1.93     10.01 o 
  17   0   6      685.88      708.98     24.80 o 
  18   0   6       87.22      105.49     15.98 o 
  19   0   6       56.24       85.89     13.72 o 
  20   0   6      177.45      223.71     22.37 o 
 -23   1   6      195.14      251.98     15.04 o 
 -22   1   6       73.84       91.89      8.39 o 
 -21   1   6        4.57        2.56      6.17 o 
 -20   1   6     1448.89     1579.36     26.72 o 
 -19   1   6       72.86       66.90      6.96 o 
 -18   1   6     1172.93     1155.18     18.38 o 
 -17   1   6       64.46       87.78      5.76 o 
 -16   1   6      391.47      387.81      9.10 o 
 -15   1   6     1996.46     1940.81     29.54 o 
 -14   1   6      225.32      231.32      7.53 o 
 -13   1   6        2.04        5.45      2.77 o 
 -12   1   6       11.53       13.86      3.13 o 
 -11   1   6     1500.85     1347.47     18.81 o 
 -10   1   6       44.68       57.00      4.01 o 
  -9   1   6     1257.99     1118.55     18.61 o 
  -8   1   6     2396.92     2125.37     39.22 o 
  -7   1   6     2206.27     2332.63     46.95 o 
  -6   1   6     3818.34     3514.15     42.71 o 
  -5   1   6       39.69       75.07      6.26 o 
  -4   1   6       15.27       18.47      2.09 o 
  -3   1   6      412.29      388.84      6.24 o 
  -2   1   6     1060.19     1023.40     12.89 o 
  -1   1   6      130.72      183.64      9.87 o 
   0   1   6      260.64      397.20      7.69 o 
   1   1   6      913.96      875.99     11.50 o 
   2   1   6      560.26      675.75      9.46 o 
   3   1   6     7803.87     7474.15    138.18 o 
   4   1   6      169.24      219.58     14.87 o 
   5   1   6       17.88       30.06      7.02 o 
   6   1   6     2111.12     1996.42     40.91 o 
   7   1   6        9.15       10.75      5.24 o 
   8   1   6      112.33      112.58     10.23 o 
   9   1   6        6.95        2.89      3.61 o 
  10   1   6     2748.47     2537.15     49.12 o 
  11   1   6      406.81      411.85      9.95 o 
  12   1   6      996.80      955.67     16.06 o 
  13   1   6       47.23       52.24      5.47 o 
  14   1   6       83.19       96.57      6.53 o 
  15   1   6      420.37      420.86     10.71 o 
  16   1   6       85.00      100.15      9.04 o 
  17   1   6      261.83      267.60     11.56 o 
  18   1   6       80.83      108.92     14.31 o 
  19   1   6      206.77      247.86     12.20 o 
 -21   2   6        2.11        5.98      8.00 o 
 -20   2   6       20.54       40.05     10.16 o 
 -19   2   6      248.88      239.82     10.05 o 
 -18   2   6      228.72      253.75      8.51 o 
 -17   2   6        0.55       -1.47      4.38 o 
 -16   2   6       14.99       14.02      4.51 o 
 -15   2   6       48.16       60.38      4.83 o 
 -14   2   6      326.92      332.05      7.84 o 
 -13   2   6     2397.71     2251.68     27.71 o 
 -12   2   6      165.88      193.25      6.03 o 
 -11   2   6      177.92      185.18      5.68 o 
 -10   2   6     1252.52     1097.13     15.03 o 
  -9   2   6      818.54      796.31     11.80 o 
  -8   2   6     1415.94     1371.39     17.71 o 
  -7   2   6     1081.65     1038.73     15.56 o 
  -6   2   6      963.26      985.56     13.47 o 
  -5   2   6      304.36      422.48      7.65 o 
  -4   2   6     3357.18     3265.24     37.29 o 
  -3   2   6      200.90      336.66      9.41 o 
  -2   2   6       88.81      116.52      6.92 o 
  -1   2   6     1623.60     1481.09     18.36 o 
   0   2   6     1160.01     1244.80     15.86 o 
   1   2   6     3216.46     3336.04     45.58 o 
   3   2   6      197.35      289.63     15.28 o 
   4   2   6      107.20      120.03      6.36 o 
   5   2   6      142.52      126.84     10.99 o 
   6   2   6       56.41       68.88      6.98 o 
   7   2   6      587.70      542.14     15.65 o 
   8   2   6     2057.06     1835.25     40.04 o 
   9   2   6      115.15      148.63     14.80 o 
  10   2   6      723.66      681.44     16.25 o 
  11   2   6        0.34        4.20      5.55 o 
  12   2   6       19.08       22.75      7.88 o 
  13   2   6       70.68       76.25      7.72 o 
  14   2   6      217.40      202.76     10.13 o 
  15   2   6       62.79       56.45      8.63 o 
  16   2   6        0.30       -9.06      6.44 o 
  17   2   6       27.45       39.26     15.16 o 
  18   2   6        5.35        1.20      6.94 o 
 -19   3   6       48.37       47.58     11.69 o 
 -18   3   6      102.03      108.79     13.06 o 
 -17   3   6      645.65      642.94     17.55 o 
 -16   3   6       10.09       17.11      5.72 o 
 -15   3   6      175.38      185.39      7.93 o 
 -14   3   6       24.63       33.27      5.32 o 
 -13   3   6       15.52       11.99      4.77 o 
 -12   3   6        2.82        6.23      4.54 o 
 -11   3   6      341.99      352.37      9.26 o 
 -10   3   6      638.16      626.47     12.23 o 
  -9   3   6      670.94      665.75     12.59 o 
  -8   3   6        6.43       20.48      4.37 o 
  -7   3   6       58.11       67.29      5.42 o 
  -6   3   6      716.70      697.33     14.38 o 
  -5   3   6       67.50       80.13      5.33 o 
  -4   3   6      133.55      154.67      6.46 o 
  -3   3   6        1.37        1.45      3.25 o 
  -2   3   6       50.78       59.32      4.24 o 
  -1   3   6       42.24       46.10      5.53 o 
   0   3   6      204.10      206.59      8.36 o 
   1   3   6      167.61      181.39      8.13 o 
   2   3   6       10.14       18.02      4.22 o 
   3   3   6        0.26       15.89      4.22 o 
   4   3   6        1.59        2.57      3.95 o 
   5   3   6      996.84      908.36     18.30 o 
   6   3   6      749.30      713.05     16.06 o 
   7   3   6      120.66      136.30      8.65 o 
   8   3   6      581.63      504.91     18.08 o 
   9   3   6       13.16       16.94      6.56 o 
  10   3   6      830.91      761.13     24.39 o 
  11   3   6        7.42       12.00      6.65 o 
  12   3   6      564.64      507.30     14.55 o 
  13   3   6       50.58       68.05      8.53 o 
  14   3   6        0.27        5.54      7.11 o 
  15   3   6      462.98      449.56     14.45 o 
 -15   4   6       57.34       89.05     22.37 o 
 -14   4   6       19.36       19.71      8.70 o 
 -13   4   6      144.62      149.69      9.67 o 
 -12   4   6        2.53       14.37      6.91 o 
 -11   4   6      526.50      552.50     14.45 o 
 -10   4   6      164.55      192.04      9.97 o 
  -9   4   6      161.32      173.60      9.70 o 
  -8   4   6        0.24        7.65      6.08 o 
  -7   4   6       54.86       61.34      7.21 o 
  -6   4   6      149.47      157.03      8.93 o 
  -5   4   6       97.48      106.92     10.28 o 
  -4   4   6     1084.47     1049.09     18.10 o 
  -3   4   6       41.83      108.31      9.36 o 
  -2   4   6        5.60       33.21      7.82 o 
  -1   4   6      304.87      288.91      9.37 o 
   0   4   6        8.08       28.04      6.09 o 
   1   4   6        7.72        9.64      5.59 o 
   2   4   6        2.27       -7.90      5.27 o 
   3   4   6       18.45       16.21      7.98 o 
   4   4   6      314.85      288.71     11.62 o 
   5   4   6        0.58       -2.28      6.83 o 
   6   4   6       85.69      107.54      9.32 o 
   7   4   6      162.71      170.04     10.69 o 
   8   4   6       37.43       42.25      8.30 o 
   9   4   6      169.59      165.43     11.05 o 
  10   4   6        1.99        1.50      7.55 o 
  11   4   6       78.24       93.85     10.04 o 
  -5   5   6      172.57      216.66     12.08 o 
  -4   5   6      130.78      165.17     17.01 o 
  -3   5   6      562.77      515.61     15.41 o 
  -2   5   6      126.14      135.90     10.66 o 
  -1   5   6        4.81        8.45     10.35 o 
   0   5   6       50.61       60.28     11.42 o 
   1   5   6       22.14       32.83     10.85 o 
 -23   1   7       96.74      159.18     14.44 o 
 -22   1   7        0.61       -7.16      7.05 o 
 -21   1   7       24.20       19.04      7.30 o 
 -20   1   7       14.97       28.21      9.01 o 
 -19   1   7       39.32       64.26      7.74 o 
 -18   1   7       62.04       89.25      8.06 o 
 -17   1   7        5.72        5.32      5.54 o 
 -16   1   7       20.40       15.97      4.81 o 
 -15   1   7      532.61      538.93     11.75 o 
 -14   1   7       21.65       41.14      4.52 o 
 -13   1   7      107.93      123.60      5.93 o 
 -12   1   7      498.85      479.86      9.22 o 
 -11   1   7      271.20      246.62      6.29 o 
 -10   1   7      670.85      649.81     10.86 o 
  -9   1   7       70.13       93.02      4.17 o 
  -8   1   7      857.55      878.47     16.02 o 
  -7   1   7      921.02      908.65     14.72 o 
  -6   1   7       37.23       56.67      5.81 o 
  -5   1   7      313.48      294.70      8.86 o 
  -4   1   7        3.89       14.19      2.32 o 
  -3   1   7      489.32      477.96      7.51 o 
  -2   1   7       44.30       85.12     11.67 o 
  -1   1   7      594.79      705.37      9.99 o 
   0   1   7       29.37      102.00     11.45 o 
   1   1   7      190.51      263.28      5.69 o 
   2   1   7       71.24       97.87      4.50 o 
   3   1   7      757.76      741.78     10.62 o 
   4   1   7      937.79      883.47     12.12 o 
   5   1   7       26.06       33.59      5.34 o 
   6   1   7       22.50       26.35      7.94 o 
   7   1   7       14.90       30.79      7.09 o 
   8   1   7      316.99      294.24     14.03 o 
   9   1   7       71.31       95.71      5.59 o 
  10   1   7      295.02      294.59      8.38 o 
  11   1   7       55.12       56.05      7.24 o 
  12   1   7       45.01       54.42      5.62 o 
  13   1   7       37.94       40.25      6.22 o 
  14   1   7      173.72      191.77     11.98 o 
  15   1   7       40.32       46.57      6.10 o 
  16   1   7       61.36       51.54      8.15 o 
  17   1   7       53.50       62.42      8.99 o 
  18   1   7       25.48       15.95      8.07 o 
  19   1   7        7.09       12.69     12.15 o 
 -21   2   7       14.41       18.65      7.94 o 
 -20   2   7       82.58      111.10      8.19 o 
 -19   2   7        0.72        1.33      5.51 o 
 -18   2   7       17.53       26.21      6.04 o 
 -17   2   7      377.12      350.62      9.58 o 
 -16   2   7      121.33      123.59      6.71 o 
 -15   2   7        6.61        5.83      4.34 o 
 -14   2   7      962.55      927.44     15.57 o 
 -13   2   7      149.42      164.25      6.02 o 
 -12   2   7      915.33      857.18     15.06 o 
 -11   2   7       20.73       22.59      3.82 o 
 -10   2   7      291.02      300.07      7.64 o 
  -9   2   7      823.66      739.72     11.30 o 
  -8   2   7       56.24       67.46      3.88 o 
  -7   2   7     1025.92      951.55     13.28 o 
  -6   2   7      465.66      473.08      8.25 o 
  -5   2   7      120.32      162.57      5.01 o 
  -4   2   7       81.03      109.78      4.32 o 
  -3   2   7      433.96      438.71      7.74 o 
  -2   2   7      200.67      269.73      5.99 o 
  -1   2   7        8.15       43.99      3.08 o 
   0   2   7      265.87      318.53      6.30 o 
   1   2   7     1126.65     1026.25     15.74 o 
   2   2   7     2116.53     2017.51     31.30 o 
   4   2   7      517.60      514.33     11.76 o 
   5   2   7      405.06      377.27     10.19 o 
   6   2   7      146.21      136.82      7.28 o 
   7   2   7       18.38       21.08      3.97 o 
   8   2   7        7.42       10.79      5.26 o 
   9   2   7       77.65       73.36      6.86 o 
  10   2   7     1377.46     1279.24     25.11 o 
  11   2   7        3.68        6.76      8.18 o 
  12   2   7      466.57      422.18     12.88 o 
  13   2   7        4.34        4.44      6.26 o 
  14   2   7       52.81       58.05      9.67 o 
  15   2   7       69.80       81.59      8.64 o 
  16   2   7       36.01       52.86      8.16 o 
  17   2   7      140.89      190.76     10.94 o 
 -19   3   7      358.45      367.38     39.61 o 
 -18   3   7      169.59      184.78     10.90 o 
 -17   3   7       18.57       29.07      6.35 o 
 -16   3   7       48.85       55.99      6.77 o 
 -15   3   7      731.86      713.28     15.63 o 
 -14   3   7      493.67      470.05     12.32 o 
 -13   3   7      205.14      213.61      8.01 o 
 -12   3   7       21.62       25.72      5.40 o 
 -11   3   7        6.99        5.93      4.70 o 
 -10   3   7      336.94      335.78      9.10 o 
  -9   3   7      722.50      707.00     13.32 o 
  -8   3   7      226.03      252.17      8.08 o 
  -7   3   7      819.28      771.17     13.66 o 
  -6   3   7      842.91      792.63     13.80 o 
  -5   3   7      420.39      399.03      9.15 o 
  -4   3   7       18.24       35.47      4.30 o 
  -3   3   7      170.29      164.97      6.21 o 
  -2   3   7      399.97      391.88     10.75 o 
  -1   3   7       12.62       47.28      5.62 o 
   0   3   7       11.96       21.96      5.39 o 
   1   3   7      317.22      284.08      9.75 o 
   2   3   7      209.05      221.66      9.06 o 
   3   3   7      478.28      444.79     10.00 o 
   4   3   7      358.40      378.33     11.40 o 
   5   3   7      246.43      259.57     10.27 o 
   6   3   7       19.16       30.48      8.18 o 
   7   3   7      464.12      400.43     12.55 o 
   8   3   7      136.89      148.44      9.43 o 
   9   3   7       40.82       27.93      7.19 o 
  10   3   7       48.40       59.45      7.99 o 
  11   3   7        0.07       -2.80      6.56 o 
  12   3   7      419.87      392.77     15.46 o 
  13   3   7      621.59      541.61     24.51 o 
  14   3   7      100.56      107.29      9.99 o 
  15   3   7       14.59       17.29      8.22 o 
 -14   4   7        5.75        5.16      7.68 o 
 -13   4   7      168.00      162.19     11.13 o 
 -12   4   7      416.56      419.53     12.99 o 
 -11   4   7        2.52       10.18      7.84 o 
 -10   4   7      206.19      212.24     12.24 o 
  -9   4   7        0.13        2.32      6.12 o 
  -8   4   7      305.21      319.99     12.06 o 
  -7   4   7     1322.61     1222.81     22.94 o 
  -6   4   7      174.43      212.63     14.24 o 
  -5   4   7        1.31       22.49      6.44 o 
  -4   4   7      240.37      262.91     10.68 o 
  -3   4   7      501.97      513.49     12.30 o 
  -2   4   7      903.79      936.75     17.03 o 
  -1   4   7       25.31      234.85     23.07 o 
   0   4   7     1387.61     1389.47     22.33 o 
   1   4   7      896.26      889.75     16.61 o 
   2   4   7       73.70       98.20      9.27 o 
   3   4   7        0.00       13.17      6.94 o 
   4   4   7        0.64        6.43      8.87 o 
   5   4   7      609.73      501.54     14.61 o 
   6   4   7       84.12       90.70      9.15 o 
   7   4   7       61.56       54.95     10.40 o 
   8   4   7        3.67        3.22      7.40 o 
   9   4   7      243.09      254.37     12.89 o 
  10   4   7      342.62      291.94     12.76 o 
 -23   0   8      302.10      359.25     17.87 o 
 -22   0   8      144.34      197.89     20.57 o 
 -21   0   8      843.55      964.31     38.91 o 
 -20   0   8        4.77        9.67      8.73 o 
 -19   0   8      989.27     1059.21     28.78 o 
 -18   0   8      305.46      353.43     20.85 o 
 -17   0   8      639.41      640.97     20.13 o 
 -16   0   8     1737.32     1714.96     38.80 o 
 -15   0   8     1217.88     1233.26     29.66 o 
 -14   0   8        9.55       13.88      7.09 o 
 -13   0   8      292.54      256.10     11.30 o 
 -12   0   8     4787.04     4699.53     90.08 o 
 -11   0   8      103.74      119.32      8.25 o 
 -10   0   8      622.94      579.32     16.51 o 
  -9   0   8     1633.75     1573.97     33.80 o 
  -8   0   8       56.44       67.63      6.28 o 
  -7   0   8     3994.91     3726.47     71.33 o 
  -6   0   8      268.97      271.60     10.79 o 
  -5   0   8      136.38      161.67      8.44 o 
  -4   0   8      330.53      292.54     10.61 o 
  -3   0   8     2724.71     2636.02     51.57 o 
  -2   0   8     1124.08     1455.15     26.95 o 
  -1   0   8      369.49      657.01     47.55 o 
   0   0   8     1117.60     1149.57     21.05 o 
   1   0   8       42.83      182.16      8.79 o 
   2   0   8      470.00      459.34     11.25 o 
   3   0   8     1637.23     1707.11     29.52 o 
   4   0   8     1197.61     1283.01     23.29 o 
   5   0   8      116.62      155.13     19.14 o 
   6   0   8      583.47      543.29     12.74 o 
   7   0   8      903.14      874.60     17.78 o 
   8   0   8       65.49       76.59      8.95 o 
   9   0   8     1250.36     1117.06     25.20 o 
  10   0   8      303.13      312.50     11.40 o 
  11   0   8     2744.89     2701.87     53.64 o 
  12   0   8      469.51      482.03     18.99 o 
  13   0   8      187.14      218.29     14.89 o 
  14   0   8      161.78      235.45     34.74 o 
  15   0   8      194.62      216.23     16.95 o 
  16   0   8      121.70      159.09     15.08 o 
  17   0   8       99.34      141.97     15.28 o 
  18   0   8        2.24       -9.11     15.15 o 
 -22   1   8       75.08      106.27      8.74 o 
 -21   1   8        0.51       -8.56      5.71 o 
 -20   1   8        0.23        4.95      5.95 o 
 -19   1   8      731.87      724.89     17.29 o 
 -18   1   8      112.88      139.04      8.26 o 
 -17   1   8       66.41      104.83      7.28 o 
 -16   1   8      968.83      961.64     18.19 o 
 -15   1   8      297.63      264.99      8.99 o 
 -14   1   8      654.70      618.85     13.23 o 
 -13   1   8        0.70       -0.63      3.72 o 
 -12   1   8      856.31      848.44     15.58 o 
 -11   1   8       24.50       26.92      3.94 o 
 -10   1   8      322.54      342.39      8.75 o 
  -9   1   8       88.12      123.58      5.66 o 
  -8   1   8      687.87      678.06     10.97 o 
  -7   1   8     1242.69     1143.22     16.27 o 
  -6   1   8      305.43      345.79      7.13 o 
  -5   1   8    10297.89     9906.87    115.92 o 
  -3   1   8      937.39      990.56     13.22 o 
  -2   1   8      241.91      379.62     13.68 o 
  -1   1   8      190.36      361.98     13.83 o 
   0   1   8      984.24     1151.28     14.99 o 
   1   1   8     1074.40     1289.00     16.53 o 
   2   1   8      137.35      222.87     21.10 o 
   3   1   8     2639.49     2624.64     45.66 o 
   4   1   8     6451.26     6104.25     84.75 o 
   6   1   8     1343.34     1250.27     16.39 o 
   7   1   8      845.48      746.46     13.12 o 
   8   1   8      115.45      136.38      7.51 o 
   9   1   8     2203.54     2065.28     31.72 o 
  10   1   8      536.12      536.18     11.38 o 
  11   1   8      299.60      267.34      8.53 o 
  12   1   8       92.80      128.54      7.09 o 
  13   1   8     1328.36     1233.92     20.92 o 
  14   1   8      141.69      166.49      8.76 o 
  15   1   8       87.81      106.54      9.22 o 
  16   1   8      394.26      391.79     13.35 o 
  17   1   8        0.12      -10.68      7.12 o 
  18   1   8       63.67       70.75     11.94 o 
 -21   2   8      694.88      744.78     19.44 o 
 -20   2   8       10.00       18.74      7.16 o 
 -19   2   8      295.03      300.21     12.08 o 
 -18   2   8        7.76       21.31      6.82 o 
 -17   2   8      203.28      209.22     10.40 o 
 -16   2   8     1242.56     1185.56     24.44 o 
 -15   2   8     1120.74     1080.36     30.82 o 
 -14   2   8        2.36       15.35      4.79 o 
 -13   2   8      398.85      393.50      9.38 o 
 -12   2   8      979.54      904.01     24.00 o 
 -11   2   8       89.24      121.91      5.18 o 
 -10   2   8     1186.19     1057.39     14.90 o 
  -9   2   8     1846.13     1716.86     21.76 o 
  -8   2   8       74.03      122.93      4.93 o 
  -7   2   8      718.85      637.17     10.18 o 
  -6   2   8       10.37       21.32      3.05 o 
  -5   2   8      105.24      124.99      4.70 o 
  -4   2   8      454.17      476.80      8.30 o 
  -3   2   8     1703.33     1599.67     20.12 o 
  -2   2   8        6.37      191.40      7.51 o 
  -1   2   8      464.27      535.52      8.94 o 
   0   2   8     1184.98     1131.24     15.13 o 
   1   2   8       33.36       66.07      5.09 o 
   2   2   8      184.27      175.54      5.59 o 
   3   2   8      304.23      280.85      6.27 o 
   4   2   8      160.76      175.92      5.12 o 
   5   2   8       90.54      108.72      7.67 o 
   6   2   8      209.37      196.75      6.79 o 
   7   2   8        0.57        1.19      5.24 o 
   8   2   8       45.29       50.23      6.48 o 
   9   2   8        5.35        8.14      5.77 o 
  10   2   8       32.89       40.43      6.70 o 
  11   2   8     1537.57     1388.85     40.96 o 
  12   2   8       49.07       48.60      7.38 o 
  13   2   8       14.32       12.34      8.83 o 
  14   2   8      440.33      447.04     21.02 o 
  15   2   8       44.26       44.70      7.93 o 
  16   2   8      159.82      208.67     11.31 o 
 -18   3   8       43.25       63.22      8.94 o 
 -17   3   8      205.33      242.63     11.30 o 
 -16   3   8        9.63       15.90      6.93 o 
 -15   3   8        8.91       15.61      5.82 o 
 -14   3   8      164.63      179.52      8.83 o 
 -13   3   8       91.87       97.94      7.33 o 
 -12   3   8      171.18      184.28      8.65 o 
 -11   3   8      344.88      319.82      8.29 o 
 -10   3   8       13.85       23.21      4.48 o 
  -9   3   8      108.98      128.15      6.00 o 
  -8   3   8      658.55      637.07     11.29 o 
  -7   3   8     1211.76     1139.86     16.46 o 
  -6   3   8      141.41      201.94      6.69 o 
  -5   3   8      660.63      632.70     10.96 o 
  -4   3   8       10.28       49.00      4.93 o 
  -3   3   8      747.85      746.03     13.30 o 
  -2   3   8      492.46      603.35     13.94 o 
  -1   3   8     1401.43     1418.01     24.62 o 
   0   3   8      372.46      481.67     16.37 o 
   1   3   8       18.51       39.27      6.96 o 
   2   3   8      160.79      183.30      8.99 o 
   3   3   8       82.75       96.85     10.19 o 
   4   3   8     1380.91     1219.95     22.85 o 
   5   3   8        0.94       16.20      6.10 o 
   6   3   8       38.92       48.57      7.37 o 
   7   3   8      371.94      346.70     12.11 o 
   8   3   8       65.21       77.69      8.25 o 
   9   3   8       73.02       71.10      8.34 o 
  10   3   8       56.51       59.13      8.44 o 
  11   3   8       35.04       28.68      7.76 o 
  12   3   8       77.89       80.98      9.25 o 
  13   3   8       37.72       44.39      8.45 o 
  14   3   8       11.74       18.67      8.23 o 
 -13   4   8       67.38       43.41     10.71 o 
 -12   4   8       49.45       81.63     11.69 o 
 -11   4   8       18.67       28.32      7.64 o 
 -10   4   8      161.53      177.10      9.81 o 
  -9   4   8      192.24      222.38     10.28 o 
  -8   4   8      372.39      352.41     11.85 o 
  -7   4   8        0.65       16.05      6.50 o 
  -6   4   8        2.71       -4.04      6.29 o 
  -5   4   8        7.11       -5.21      6.15 o 
  -4   4   8       53.82       46.72      7.58 o 
  -3   4   8        4.82        6.37      6.55 o 
  -2   4   8      363.41      350.89     12.05 o 
  -1   4   8      243.03      277.49      9.41 o 
   0   4   8       48.53       68.57      6.79 o 
   1   4   8      117.97      133.41      9.61 o 
   2   4   8       12.57       17.63      7.15 o 
   3   4   8        7.70        8.96      7.20 o 
   4   4   8        9.45       13.37      7.29 o 
   5   4   8       11.08        1.62      7.17 o 
   6   4   8       64.48       62.46      8.97 o 
   7   4   8       21.63       10.98      7.74 o 
   8   4   8       84.89       86.14      9.56 o 
   9   4   8      112.69       96.30     10.14 o 
 -22   1   9       18.10       31.33      7.32 o 
 -21   1   9       92.43      101.55      8.53 o 
 -20   1   9       37.21       41.38      7.04 o 
 -19   1   9      184.92      197.76     11.91 o 
 -18   1   9       36.33       50.40      6.83 o 
 -17   1   9       59.77       74.34      6.90 o 
 -16   1   9        0.95        2.31      5.38 o 
 -15   1   9       22.23       33.65      5.50 o 
 -14   1   9       33.27       39.43      5.74 o 
 -13   1   9        9.37       23.83      4.61 o 
 -12   1   9      122.34      142.41      6.77 o 
 -11   1   9       42.79       71.59      5.27 o 
 -10   1   9      107.12      113.88      5.90 o 
  -9   1   9       60.66       84.30      5.48 o 
  -8   1   9      279.24      265.71     11.51 o 
  -7   1   9       15.48       24.86      3.63 o 
  -6   1   9      119.27      119.48      5.26 o 
  -5   1   9     1148.15     1155.57     19.42 o 
  -4   1   9      768.09      782.22     11.16 o 
  -3   1   9       34.34      114.10      7.64 o 
  -2   1   9      209.72      219.23      5.40 o 
  -1   1   9       18.58       47.06      3.74 o 
   0   1   9      225.55      283.34      6.19 o 
   1   1   9       34.75      116.05     14.55 o 
   2   1   9      200.52      216.37      5.58 o 
   3   1   9       14.70       24.55      3.14 o 
   4   1   9      165.51      169.13      5.26 o 
   5   1   9      168.39      162.20      5.28 o 
   6   1   9       88.16       97.10      5.14 o 
   7   1   9       68.09       75.07      4.79 o 
   8   1   9      229.97      213.16      7.56 o 
   9   1   9       11.02       20.77      4.88 o 
  10   1   9       20.93       30.41      5.18 o 
  11   1   9       48.57       45.63      5.73 o 
  12   1   9      142.92      157.87     12.53 o 
  13   1   9      140.99      164.14     10.21 o 
  14   1   9       36.29       55.97      8.67 o 
  15   1   9       56.66       57.40      9.87 o 
  16   1   9       72.57       73.96     11.56 o 
  17   1   9       40.57       44.89     10.75 o 
 -20   2   9      180.37      221.78     12.11 o 
 -19   2   9      219.74      236.63      9.96 o 
 -18   2   9       34.29       44.95      6.71 o 
 -17   2   9      293.21      272.28     13.04 o 
 -16   2   9      264.73      241.95      9.50 o 
 -15   2   9      189.26      216.02      9.00 o 
 -14   2   9      330.59      328.19     13.32 o 
 -13   2   9       20.58       23.19      4.55 o 
 -12   2   9      731.14      689.01     13.20 o 
 -11   2   9        6.13       11.31      3.93 o 
 -10   2   9       51.44       70.11      4.97 o 
  -9   2   9      101.43      108.65      5.49 o 
  -8   2   9      559.83      522.91      9.28 o 
  -7   2   9     1552.41     1493.60     19.46 o 
  -6   2   9     1260.29     1193.42     16.23 o 
  -5   2   9      536.83      567.90      9.58 o 
  -4   2   9       30.62       67.35      4.01 o 
  -3   2   9      336.01      307.10      8.12 o 
  -2   2   9      370.05      347.10      7.19 o 
  -1   2   9      206.74      221.37      5.86 o 
   0   2   9      158.48      173.73      5.36 o 
   1   2   9      242.95      224.43      6.86 o 
   2   2   9        7.30       34.30      3.33 o 
   3   2   9      179.84      182.02      5.49 o 
   4   2   9       16.18       20.79      3.26 o 
   5   2   9      527.81      498.07     10.51 o 
   6   2   9      338.28      310.42     10.42 o 
   7   2   9      757.19      692.05     20.10 o 
   8   2   9      294.39      323.87     11.31 o 
   9   2   9       15.55       19.36      6.26 o 
  10   2   9       47.02       44.94      7.28 o 
  11   2   9       10.27        9.17      6.40 o 
  12   2   9      126.08      130.65      9.25 o 
  13   2   9       11.82        8.90      8.10 o 
  14   2   9      105.51      119.45      9.49 o 
  15   2   9       64.30       65.50      8.42 o 
 -17   3   9       41.56       36.82      6.68 o 
 -16   3   9        2.60        7.18      5.82 o 
 -15   3   9       27.36       31.47      6.30 o 
 -14   3   9      309.73      281.06      9.01 o 
 -13   3   9      185.01      200.56      8.09 o 
 -12   3   9      452.17      435.36     10.59 o 
 -11   3   9      809.01      778.59     14.44 o 
 -10   3   9      347.03      349.28      9.45 o 
  -9   3   9     1074.24     1032.21     15.68 o 
  -8   3   9        5.93       37.02      4.56 o 
  -7   3   9      162.10      170.92      6.56 o 
  -6   3   9       41.19       64.12      5.00 o 
  -5   3   9      451.04      422.09      8.98 o 
  -4   3   9     1406.34     1341.71     18.52 o 
  -3   3   9      675.62      744.30     13.85 o 
  -2   3   9      120.98      192.53     10.37 o 
  -1   3   9        6.25       46.55      6.37 o 
   0   3   9      281.62      308.02     10.68 o 
   1   3   9     1193.38     1113.81     21.22 o 
   2   3   9       89.77      137.01     10.03 o 
   3   3   9      222.70      245.56     10.63 o 
   4   3   9     1636.94     1470.78     26.45 o 
   5   3   9      697.78      666.77     16.00 o 
   6   3   9       10.74       26.57      6.99 o 
   7   3   9       12.20       18.47      6.96 o 
   8   3   9       24.97       23.45      7.22 o 
   9   3   9      121.20      119.37     10.07 o 
  10   3   9      254.45      231.50     11.20 o 
  11   3   9        4.30       -8.76      6.95 o 
  12   3   9       74.22       64.64      8.94 o 
 -12   4   9      502.75      461.55     15.43 o 
 -11   4   9      328.02      304.25     13.22 o 
 -10   4   9       25.25       35.77      8.25 o 
  -9   4   9       40.68       42.39      8.43 o 
  -8   4   9      145.73      160.85      9.66 o 
  -7   4   9      261.75      250.80     10.59 o 
  -6   4   9      152.74      167.09      9.82 o 
  -5   4   9       29.58       45.21      7.38 o 
  -4   4   9       13.62       18.77      7.04 o 
  -3   4   9      335.61      295.16     12.88 o 
  -2   4   9      426.88      442.63     13.44 o 
  -1   4   9      137.57      210.60     10.81 o 
   0   4   9       58.43       78.30      8.59 o 
   1   4   9        6.35       15.82      7.15 o 
   2   4   9       99.91      111.26      9.36 o 
   3   4   9      311.25      287.34     11.85 o 
   4   4   9        0.79        1.17      7.22 o 
   5   4   9      208.00      175.87     11.14 o 
   6   4   9      168.66      182.16     11.41 o 
   7   4   9      196.52      228.35     12.24 o 
 -22   0  10       78.44      122.34     13.45 o 
 -21   0  10      458.63      560.62     21.32 o 
 -20   0  10     1164.62     1306.79     34.08 o 
 -19   0  10       33.30       40.40      9.32 o 
 -18   0  10      910.51      916.93     26.32 o 
 -17   0  10      229.87      261.60     13.56 o 
 -16   0  10       21.83       11.97      7.17 o 
 -15   0  10      683.94      674.98     20.83 o 
 -14   0  10      309.09      266.90     12.77 o 
 -13   0  10        0.80        8.82      5.99 o 
 -12   0  10       55.58       64.69      7.75 o 
 -11   0  10      238.65      201.41     10.41 o 
 -10   0  10      694.39      668.57     19.06 o 
  -9   0  10     1945.11     1811.67     39.10 o 
  -8   0  10       38.37       46.43      8.06 o 
  -7   0  10     2151.66     2031.72     42.54 o 
  -6   0  10     3271.34     3301.14     64.93 o 
  -4   0  10      227.20      322.31      8.99 o 
  -3   0  10       73.21      137.35     10.28 o 
  -2   0  10     3067.61     2922.93     57.84 o 
  -1   0  10     1971.50     2138.83     43.88 o 
   0   0  10     2513.54     2607.05     52.15 o 
   1   0  10      424.94      775.16     53.64 o 
   2   0  10      169.83      307.82     43.08 o 
   3   0  10     1831.03     1792.62     37.75 o 
   4   0  10      615.18      706.73     20.85 o 
   5   0  10      602.06      673.64     18.32 o 
   6   0  10     1900.42     1810.23     38.37 o 
   7   0  10     1378.75     1391.58     31.06 o 
   8   0  10     1074.77     1107.08     26.12 o 
   9   0  10      419.20      423.19     12.57 o 
  10   0  10      439.23      445.08     19.46 o 
  11   0  10      767.74      752.03     24.30 o 
  12   0  10     1974.08     1856.64     45.26 o 
  13   0  10      508.80      512.37     21.05 o 
  14   0  10      266.42      268.66     16.95 o 
  15   0  10      286.57      300.97     19.04 o 
  16   0  10      181.57      205.48     46.83 o 
 -21   1  10       29.14       31.55      7.20 o 
 -20   1  10      567.53      584.19     14.89 o 
 -19   1  10       11.91       18.63      8.02 o 
 -18   1  10      174.65      194.01      9.68 o 
 -17   1  10       63.59       77.82      7.24 o 
 -16   1  10     1650.77     1583.73     26.60 o 
 -15   1  10       20.93       16.39      5.11 o 
 -14   1  10       58.72       59.74      5.94 o 
 -13   1  10     5272.65     4939.55     77.06 o 
 -12   1  10      219.05      301.53      9.22 o 
 -11   1  10     2394.39     2229.11     50.35 o 
 -10   1  10      155.96      163.56      6.90 o 
  -9   1  10      220.55      220.87      7.52 o 
  -8   1  10     2803.35     2546.36     36.77 o 
  -7   1  10      124.20      203.94      8.33 o 
  -6   1  10      801.81      808.50     14.15 o 
  -5   1  10      254.59      305.65     11.50 o 
  -4   1  10     3014.94     2741.59     32.13 o 
  -3   1  10      127.74      339.49      9.54 o 
  -2   1  10     2837.49     2709.31     31.85 o 
  -1   1  10      898.15     1050.54     14.50 o 
   0   1  10       79.83      249.86      9.34 o 
   1   1  10      514.86      575.96      9.64 o 
   3   1  10      186.98      231.40      6.77 o 
   4   1  10       80.50      102.61      4.79 o 
   5   1  10       84.78      106.86      4.93 o 
   6   1  10       99.64      100.50      5.10 o 
   7   1  10      276.51      257.37      8.11 o 
   8   1  10       51.86       68.27      5.80 o 
   9   1  10       41.78       47.78      5.67 o 
  10   1  10      411.78      391.24     10.45 o 
  11   1  10       37.30       47.71      6.12 o 
  12   1  10      817.30      769.76     15.29 o 
  13   1  10      229.47      239.81     11.34 o 
  14   1  10      523.57      513.52     15.08 o 
  15   1  10        9.69        2.86      9.68 o 
 -20   2  10      383.25      396.31     12.62 o 
 -19   2  10       81.04       75.18      7.96 o 
 -18   2  10      469.81      456.75     12.91 o 
 -17   2  10      310.79      255.31      9.93 o 
 -16   2  10       13.99       22.99      5.95 o 
 -15   2  10       13.21       28.94      9.31 o 
 -14   2  10       28.78       24.20      5.78 o 
 -13   2  10       10.17       22.56      5.48 o 
 -12   2  10      145.66      171.82      8.25 o 
 -11   2  10      248.02      238.34      7.58 o 
 -10   2  10       60.54       79.47      6.39 o 
  -9   2  10      174.11      186.60      6.66 o 
  -8   2  10      101.12      114.48      6.90 o 
  -7   2  10      684.92      612.12     10.34 o 
  -6   2  10     2457.19     2303.50     28.16 o 
  -4   2  10       69.15      104.15      5.60 o 
  -3   2  10      666.04      672.91     10.89 o 
  -2   2  10      298.60      338.60      7.40 o 
  -1   2  10       16.88       73.43      6.26 o 
   0   2  10     1826.03     1737.64     22.16 o 
   2   2  10        0.82       12.94      4.79 o 
   3   2  10     1517.43     1378.03     21.25 o 
   4   2  10      246.35      299.95     11.04 o 
   5   2  10      480.88      422.44     12.02 o 
   6   2  10     1016.82      869.24     18.02 o 
   7   2  10      643.08      616.67     14.95 o 
   8   2  10     1087.16      992.49     20.17 o 
   9   2  10      130.65      117.05      9.71 o 
  10   2  10      176.27      176.49     10.08 o 
  11   2  10       50.33       57.33      7.82 o 
  12   2  10      338.31      303.33     11.81 o 
  13   2  10       46.49       63.15      8.34 o 
  14   2  10      150.85      156.17     10.75 o 
 -17   3  10       34.77       41.23      7.21 o 
 -16   3  10      254.48      237.63     10.02 o 
 -15   3  10       80.61      109.81      8.17 o 
 -14   3  10      273.63      252.17      9.89 o 
 -13   3  10      385.98      351.77     11.07 o 
 -12   3  10      698.23      592.40     12.58 o 
 -11   3  10      273.86      245.78     12.02 o 
 -10   3  10      241.75      253.20      8.48 o 
  -9   3  10       51.46       58.34      5.75 o 
  -8   3  10      608.72      502.11     11.08 o 
  -7   3  10       11.05       31.60      4.52 o 
  -6   3  10        7.96       11.98      4.15 o 
  -5   3  10        0.14        5.96      4.79 o 
  -4   3  10      638.14      574.80     12.16 o 
  -3   3  10      306.90      327.06      9.34 o 
  -2   3  10      279.11      293.84      8.92 o 
  -1   3  10      122.73      169.67      7.50 o 
   0   3  10      432.96      413.80     12.32 o 
   1   3  10       85.36      121.11      9.57 o 
   2   3  10      330.64      325.35     11.46 o 
   3   3  10        0.11       18.10      9.16 o 
   4   3  10       22.15       30.03      6.98 o 
   5   3  10        9.23        0.58      6.58 o 
   6   3  10       16.34       11.94      6.96 o 
   7   3  10      307.40      261.62     11.23 o 
   8   3  10      154.76      159.90     10.36 o 
   9   3  10       10.99       24.39      7.62 o 
  10   3  10      151.04      165.00     10.89 o 
  11   3  10       62.14       66.67      9.13 o 
 -11   4  10       54.45       39.90      8.67 o 
 -10   4  10        0.01        4.07      7.45 o 
  -9   4  10       41.28       64.15     12.96 o 
  -8   4  10      149.29      171.15     13.55 o 
  -7   4  10       10.82       16.86      7.86 o 
  -6   4  10      101.65      109.44      8.94 o 
  -5   4  10       39.56       50.71      7.87 o 
  -4   4  10       77.00       76.86      8.63 o 
  -3   4  10       32.75       28.73      7.51 o 
  -2   4  10       17.54       17.41      7.30 o 
  -1   4  10        7.23       18.15      7.43 o 
   0   4  10       78.61       88.32      9.07 o 
   1   4  10      383.97      312.07     12.20 o 
   2   4  10       11.17       27.26      7.70 o 
   3   4  10      115.88      131.53     10.34 o 
   4   4  10       11.05       -5.48      7.20 o 
   5   4  10       44.94       54.89      8.94 o 
 -21   1  11       85.28      142.33      9.81 o 
 -20   1  11        0.62        5.60      6.42 o 
 -19   1  11       46.31       71.55      7.72 o 
 -18   1  11       61.91       78.38      7.57 o 
 -17   1  11        0.63        0.65      5.36 o 
 -16   1  11      375.25      347.95     11.04 o 
 -15   1  11       71.83       94.05      7.29 o 
 -14   1  11        4.32        2.49      4.87 o 
 -13   1  11      239.33      232.98      8.88 o 
 -12   1  11      240.77      240.50      8.87 o 
 -11   1  11       21.91       54.36      6.07 o 
 -10   1  11       90.45       99.54      7.54 o 
  -9   1  11      350.09      326.83      9.29 o 
  -8   1  11       69.19       68.91      5.32 o 
  -7   1  11      556.39      529.71     11.58 o 
  -6   1  11       95.31      130.71      6.90 o 
  -5   1  11      209.27      209.07      6.37 o 
  -4   1  11       25.83       52.68      3.77 o 
  -3   1  11       56.75       74.06      5.14 o 
  -2   1  11      205.77      202.64      5.87 o 
  -1   1  11        0.03       25.44      3.43 o 
   0   1  11        0.05       20.54      3.39 o 
   1   1  11       53.41       93.00      4.81 o 
   2   1  11      213.42      206.04      6.17 o 
   3   1  11       47.92       68.68      4.57 o 
   4   1  11       87.56       93.03      5.09 o 
   5   1  11      130.72      147.36      5.90 o 
   6   1  11       99.04      100.50      6.53 o 
   7   1  11        0.09        2.12      4.75 o 
   8   1  11       59.45       72.64      8.07 o 
   9   1  11       40.74       56.75      6.13 o 
  10   1  11      187.14      202.28     10.83 o 
  11   1  11      105.54      113.37      7.48 o 
  12   1  11       22.53       24.11      8.79 o 
  13   1  11      178.63      199.95     15.93 o 
  14   1  11        4.99       15.41      9.69 o 
 -19   2  11        4.00        6.99      6.48 o 
 -18   2  11      200.03      210.10      9.94 o 
 -17   2  11      169.40      197.62     10.00 o 
 -16   2  11        0.29       -3.50      5.36 o 
 -15   2  11       67.59       68.68      7.15 o 
 -14   2  11       98.39      105.13      7.68 o 
 -13   2  11        8.59       12.03      5.37 o 
 -12   2  11      113.42      129.56      7.73 o 
 -11   2  11       91.70      101.30      7.02 o 
 -10   2  11      371.57      359.83     10.39 o 
  -9   2  11      498.55      542.27     11.03 o 
  -8   2  11      601.62      641.12     12.10 o 
  -7   2  11      117.92      144.84      6.40 o 
  -6   2  11      196.11      211.35      7.04 o 
  -5   2  11       51.31       76.03      4.64 o 
  -4   2  11      342.89      324.44      7.56 o 
  -3   2  11      136.87      182.77      6.10 o 
  -2   2  11      516.48      541.70      9.85 o 
  -1   2  11      876.26      891.25     13.57 o 
   0   2  11      528.83      573.00     10.29 o 
   1   2  11      173.21      233.65      6.81 o 
   2   2  11      206.79      215.73      6.60 o 
   3   2  11      382.87      348.51      7.90 o 
   4   2  11      593.13      492.32     14.80 o 
   5   2  11      100.46      133.07      8.61 o 
   6   2  11      217.17      200.44      9.72 o 
   7   2  11      580.21      518.25     14.14 o 
   8   2  11       60.67       85.09      8.23 o 
   9   2  11       34.59       38.46      7.37 o 
  10   2  11       20.89       32.34      7.23 o 
  11   2  11      111.64      138.34      9.89 o 
  12   2  11      218.87      231.40     13.08 o 
  13   2  11       68.73       69.33     11.51 o 
 -16   3  11      270.83      257.99     10.44 o 
 -15   3  11      162.94      172.43      9.65 o 
 -14   3  11       10.47       17.37      6.12 o 
 -13   3  11      380.30      351.31     11.36 o 
 -12   3  11      497.60      479.82     12.86 o 
 -11   3  11      358.32      325.30     10.80 o 
 -10   3  11       29.07       36.70      5.59 o 
  -9   3  11       97.46      100.36      6.58 o 
  -8   3  11        1.95        6.41      4.59 o 
  -7   3  11      171.49      160.97      7.25 o 
  -6   3  11      263.14      228.61      9.23 o 
  -5   3  11       17.74       28.82      5.33 o 
  -4   3  11      457.95      397.76     10.22 o 
  -3   3  11      181.45      214.54      8.81 o 
  -2   3  11       63.24      101.85      6.71 o 
  -1   3  11       75.63      107.71      7.49 o 
   0   3  11       15.25       46.22      5.80 o 
   1   3  11      513.43      469.31     13.41 o 
   2   3  11      141.75      167.22      9.78 o 
   3   3  11        3.05       10.34      6.53 o 
   4   3  11       31.41       48.34      7.76 o 
   5   3  11       29.57       29.66      7.48 o 
   6   3  11        2.35        4.24      6.78 o 
   7   3  11      171.31      189.16     10.93 o 
   8   3  11      123.88      115.35      9.86 o 
   9   3  11       78.58       70.36      9.11 o 
  -9   4  11     1115.20      994.31     24.26 o 
  -8   4  11      417.77      436.46     15.65 o 
  -7   4  11        0.29       20.90      8.38 o 
  -6   4  11      547.52      473.48     16.15 o 
  -5   4  11      621.40      569.56     23.99 o 
  -4   4  11        0.19       66.62      8.07 o 
  -3   4  11        1.79       34.24      7.72 o 
  -2   4  11      197.16      217.97     11.13 o 
  -1   4  11      355.77      338.01     12.48 o 
   0   4  11      365.92      365.88     12.95 o 
   1   4  11      218.68      265.24     12.48 o 
   2   4  11       34.01       58.93      8.75 o 
 -20   0  12        0.03        9.18      9.14 o 
 -19   0  12      353.08      403.30     17.79 o 
 -18   0  12        1.54       11.92     14.04 o 
 -17   0  12     2388.76     2310.34     52.95 o 
 -16   0  12       52.44       50.55      9.43 o 
 -15   0  12      585.05      565.39     25.29 o 
 -14   0  12      402.07      462.01     17.39 o 
 -13   0  12      857.35      661.96     20.73 o 
 -12   0  12     2886.61     2618.91     66.01 o 
 -11   0  12      164.55      204.36     11.86 o 
 -10   0  12     2535.02     2339.46     50.01 o 
  -9   0  12     2694.84     2557.07     53.65 o 
  -8   0  12     1939.29     2020.79     43.92 o 
  -7   0  12      373.93      523.25     17.00 o 
  -6   0  12       52.75       96.95      8.62 o 
  -5   0  12     6256.83     5706.07    108.64 o 
  -4   0  12     1409.07     1953.00     34.44 o 
  -3   0  12     1190.75     1414.51     27.21 o 
  -2   0  12      260.70      649.98     24.34 o 
  -1   0  12       69.17      362.14     24.83 o 
   0   0  12     1046.82     1190.01     23.45 o 
   1   0  12     2073.88     2048.64     36.29 o 
   3   0  12        3.41       54.18     15.01 o 
   4   0  12     1426.71     1304.78     25.60 o 
   5   0  12      100.76      258.07     35.44 o 
   6   0  12      100.43      138.36      8.69 o 
   7   0  12      332.65      295.06     14.32 o 
   8   0  12        1.53        7.55      9.14 o 
   9   0  12      113.33      140.23     22.93 o 
  10   0  12        3.12       -3.30      9.36 o 
  11   0  12        2.03       -6.61     11.53 o 
  12   0  12       94.01       89.59     13.20 o 
  13   0  12       40.25       48.13     14.87 o 
 -20   1  12       82.64      110.13      9.13 o 
 -19   1  12     1069.67     1084.36     21.71 o 
 -18   1  12       14.59        6.89      6.03 o 
 -17   1  12       17.05       16.13      6.04 o 
 -16   1  12       96.19      129.43      8.52 o 
 -15   1  12      458.06      398.97     11.77 o 
 -14   1  12       58.06       63.63      6.65 o 
 -13   1  12       54.61       74.80      6.72 o 
 -12   1  12      252.48      251.92      9.13 o 
 -11   1  12      178.15      187.19      8.31 o 
 -10   1  12      786.34      708.24     18.09 o 
  -9   1  12      271.54      259.82      8.84 o 
  -8   1  12       49.98       69.56      5.72 o 
  -7   1  12      149.59      153.83      7.15 o 
  -6   1  12      392.64      358.26     10.20 o 
  -5   1  12     2329.58     2223.22     50.53 o 
  -4   1  12      192.77      402.83      8.15 o 
  -3   1  12     1666.73     1675.88     21.65 o 
  -2   1  12       93.38      345.79      7.91 o 
  -1   1  12      806.05      877.14     13.41 o 
   0   1  12      264.70      392.59      8.43 o 
   1   1  12      304.40      306.38      8.46 o 
   2   1  12     2347.90     2177.40     34.91 o 
   3   1  12      586.43      675.81     12.16 o 
   4   1  12      467.31      512.64      9.93 o 
   5   1  12        0.13       14.75      4.89 o 
   6   1  12      407.14      363.76      9.98 o 
   7   1  12      690.12      648.15     13.46 o 
   8   1  12      723.03      686.18     14.08 o 
   9   1  12      162.64      170.35     10.20 o 
  10   1  12      330.46      328.67     10.25 o 
  11   1  12     1296.13     1269.56     28.96 o 
  12   1  12      119.17      170.64     18.08 o 
  13   1  12      165.89      206.44     14.30 o 
 -18   2  12        2.37       11.09      6.57 o 
 -17   2  12     1024.82     1010.42     20.59 o 
 -16   2  12       57.64       62.72      7.31 o 
 -15   2  12      176.68      181.56     11.97 o 
 -14   2  12      774.03      693.23     15.77 o 
 -13   2  12       99.95      108.33      7.80 o 
 -12   2  12      550.40      482.43     14.36 o 
 -11   2  12        8.46       23.27      5.51 o 
 -10   2  12      361.14      351.00     10.60 o 
  -9   2  12      459.41      448.98     15.40 o 
  -8   2  12     2160.90     1977.76     41.12 o 
  -7   2  12       77.01      191.34     47.39 o 
  -6   2  12       40.70       60.01      5.11 o 
  -5   2  12     1936.56     1676.67     24.15 o 
  -3   2  12      910.36      876.62     20.14 o 
  -2   2  12      125.13      270.83      7.40 o 
  -1   2  12      150.03      260.30      7.32 o 
   0   2  12     1054.14     1019.38     15.30 o 
   1   2  12      100.18      220.18      8.83 o 
   2   2  12      133.55      137.35      7.64 o 
   3   2  12      319.87      301.03     10.85 o 
   4   2  12      387.08      358.89     11.72 o 
   5   2  12        5.51       23.07      9.79 o 
   6   2  12       38.21       63.19      7.73 o 
   7   2  12       87.69       93.86      8.53 o 
   8   2  12       81.37       84.85      8.45 o 
   9   2  12       71.13       82.15      8.47 o 
  10   2  12        0.11       -7.93      6.53 o 
  11   2  12      137.17      152.28     10.84 o 
 -14   3  12       22.39        7.05      6.01 o 
 -13   3  12        1.51       10.73      6.42 o 
 -12   3  12      185.77      203.84      9.80 o 
 -11   3  12      539.61      469.81     13.56 o 
 -10   3  12       56.56       89.26      7.55 o 
  -9   3  12        0.88        4.66      4.82 o 
  -8   3  12      231.03      206.24      8.37 o 
  -7   3  12      112.09      147.61      8.61 o 
  -6   3  12       28.75       38.79      6.45 o 
  -5   3  12        0.08        7.39      5.50 o 
  -4   3  12       12.59       18.96      5.98 o 
  -3   3  12       16.93       30.25      5.63 o 
  -2   3  12       88.40      106.54      7.10 o 
  -1   3  12      248.95      247.74      8.79 o 
   0   3  12      421.07      383.38     12.32 o 
   1   3  12        4.75       38.87      7.27 o 
   2   3  12      279.24      247.05     10.73 o 
   3   3  12       34.15       48.15     10.79 o 
   4   3  12       30.14       36.06      7.79 o 
   5   3  12       43.76       27.39      7.79 o 
   6   3  12       84.32       90.19      9.17 o 
   7   3  12      319.41      259.65     11.75 o 
 -19   1  13       29.46       34.49     10.20 o 
 -18   1  13       12.48       28.62      6.87 o 
 -17   1  13        9.44       11.11      5.99 o 
 -16   1  13        1.57        9.28      5.56 o 
 -15   1  13        1.64        4.74      5.56 o 
 -14   1  13       62.43       72.54      7.10 o 
 -13   1  13      153.96      172.13      8.92 o 
 -12   1  13       13.72       21.20      5.46 o 
 -11   1  13       20.66       20.75      5.23 o 
 -10   1  13      161.57      180.26      8.51 o 
  -9   1  13      133.24      143.61      7.80 o 
  -8   1  13        0.01        5.36      4.38 o 
  -7   1  13       38.11       66.10      6.04 o 
  -6   1  13     1055.03      937.19     17.72 o 
  -5   1  13       53.37      165.79      8.52 o 
  -4   1  13       26.49       47.08      4.66 o 
  -3   1  13       42.63       83.26      5.52 o 
  -2   1  13       12.16       36.28      4.23 o 
  -1   1  13        9.59       27.67      4.19 o 
   0   1  13       94.38      134.74      6.12 o 
   1   1  13        6.15       27.18      4.31 o 
   2   1  13      207.99      222.37      7.20 o 
   3   1  13        3.99       20.21      4.34 o 
   4   1  13      101.02      119.69      6.20 o 
   5   1  13      258.83      216.67      8.56 o 
   6   1  13        8.09       12.24      5.92 o 
   7   1  13      259.66      223.84      8.78 o 
   8   1  13      123.27      145.21      8.19 o 
   9   1  13       32.03       36.84      6.19 o 
  10   1  13      222.69      222.27     11.17 o 
  11   1  13       12.52       27.32      9.71 o 
 -17   2  13      138.28      167.33     10.04 o 
 -16   2  13        0.27        5.73      6.08 o 
 -15   2  13      106.74      159.55      9.40 o 
 -14   2  13       35.58       40.62      6.76 o 
 -13   2  13       21.05       24.60      6.11 o 
 -12   2  13      585.03      504.77     13.32 o 
 -11   2  13      125.83      135.82      8.33 o 
 -10   2  13      486.71      451.80     12.27 o 
  -9   2  13       54.97       73.27      6.70 o 
  -8   2  13      341.75      298.03     10.01 o 
  -7   2  13      110.54      133.55      7.86 o 
  -6   2  13       63.16      100.50      6.28 o 
  -5   2  13       48.20       51.28      5.32 o 
  -4   2  13      139.62      129.18      6.69 o 
  -3   2  13       45.68       69.77      5.54 o 
  -2   2  13       67.14       85.31      5.47 o 
  -1   2  13       35.56       51.18      4.93 o 
   0   2  13       26.07       37.07      4.65 o 
   1   2  13      129.86      155.63      8.78 o 
   2   2  13      325.42      282.76     10.70 o 
   3   2  13       21.27       48.94      7.05 o 
   4   2  13       66.78       97.63     12.24 o 
   5   2  13        8.62       11.18      6.74 o 
   6   2  13      164.17      158.15      9.90 o 
   7   2  13       92.47       91.81      8.84 o 
   8   2  13        1.81        4.99      6.89 o 
   9   2  13       27.03       33.96      7.74 o 
 -13   3  13       40.94       40.36      7.16 o 
 -12   3  13       25.96       28.73      6.72 o 
 -11   3  13        0.06       -7.94      5.29 o 
 -10   3  13      154.55      181.14     11.19 o 
  -9   3  13      294.26      268.69     12.10 o 
  -8   3  13       11.45       16.66      7.06 o 
  -7   3  13      280.93      273.91     10.31 o 
  -6   3  13      616.78      594.12     14.59 o 
  -5   3  13      389.30      436.52     12.46 o 
  -4   3  13      324.42      352.56     11.39 o 
  -3   3  13      139.84      193.75      9.39 o 
  -2   3  13      382.64      368.21     13.32 o 
  -1   3  13      302.32      319.69     11.52 o 
   0   3  13        5.76       43.72      7.94 o 
   1   3  13      130.10      132.97      9.62 o 
   2   3  13      199.45      210.31     10.94 o 
   3   3  13      308.15      329.34     15.73 o 
   4   3  13      426.18      342.04     12.67 o 
   5   3  13       61.66       92.00      9.27 o 
 -18   0  14      128.60      144.27     13.35 o 
 -17   0  14       68.07       67.60     10.79 o 
 -16   0  14      920.61      853.29     26.14 o 
 -15   0  14        8.82       18.41      8.23 o 
 -14   0  14      942.22      900.60     26.23 o 
 -13   0  14      932.03      848.85     25.15 o 
 -12   0  14       91.61      110.57     14.87 o 
 -11   0  14      394.77      440.03     17.20 o 
 -10   0  14       14.97       29.19      7.94 o 
  -9   0  14      220.87      221.99     12.87 o 
  -8   0  14        7.93       11.34      6.88 o 
  -7   0  14     1090.02      974.94     35.30 o 
  -6   0  14       48.38      102.56     14.17 o 
  -5   0  14       49.62       69.20      8.84 o 
  -4   0  14      172.68      190.66     11.79 o 
  -3   0  14       52.08       86.44      9.43 o 
  -2   0  14     3972.55     3770.70     75.69 o 
  -1   0  14      229.94      659.24     29.47 o 
   1   0  14      705.86      805.05     19.03 o 
   2   0  14      166.88      275.86     11.44 o 
   3   0  14      266.59      314.98     12.00 o 
   4   0  14      394.31      316.82     13.76 o 
   5   0  14      673.61      664.23     21.61 o 
   6   0  14      209.52      263.06     25.71 o 
   7   0  14     1170.23     1091.44     31.79 o 
   8   0  14        2.35       19.24     13.62 o 
   9   0  14        1.09        6.46     10.27 o 
  10   0  14      663.18      604.57     23.58 o 
 -17   1  14      250.23      221.44     10.26 o 
 -16   1  14      203.92      222.96     10.41 o 
 -15   1  14      706.47      658.95     15.79 o 
 -14   1  14      291.88      310.09     11.30 o 
 -13   1  14      209.42      215.03      9.32 o 
 -12   1  14      338.78      323.62     10.68 o 
 -11   1  14      165.66      176.63      8.93 o 
 -10   1  14       24.68       23.06      5.62 o 
  -9   1  14     2584.87     2312.60     57.25 o 
  -7   1  14        0.17       17.24      5.05 o 
  -6   1  14     1914.52     1719.07     28.11 o 
  -5   1  14     1582.94     1613.44     26.69 o 
  -4   1  14     2055.31     2115.83     32.99 o 
  -3   1  14      717.23      871.09     15.33 o 
  -2   1  14      102.56      290.47     12.11 o 
  -1   1  14       82.52      176.50      6.85 o 
   0   1  14      809.92      835.88     13.79 o 
   1   1  14        7.69      118.40     16.12 o 
   2   1  14       11.93       38.83      6.96 o 
   3   1  14     1571.03     1372.50     19.54 o 
   5   1  14      872.25      845.43     16.13 o 
   6   1  14        3.87       26.80      6.55 o 
   7   1  14       51.68       52.28      6.62 o 
   8   1  14       76.16      111.21      7.79 o 
   9   1  14       28.98       24.16      9.50 o 
 -15   2  14       12.46       26.75      6.80 o 
 -14   2  14      676.79      661.88     15.96 o 
 -13   2  14      416.96      395.00     12.18 o 
 -12   2  14       27.93       31.08      6.38 o 
 -11   2  14      465.88      455.53     12.77 o 
 -10   2  14      143.01      168.17      9.03 o 
  -9   2  14        0.39        7.00      5.40 o 
  -8   2  14       28.99       34.71      6.03 o 
  -7   2  14        5.25       11.03      5.32 o 
  -6   2  14        1.24        2.87      4.97 o 
  -5   2  14      277.44      248.06      9.91 o 
  -4   2  14       15.63       55.20      5.65 o 
  -3   2  14      132.04      147.47      7.30 o 
  -2   2  14     1041.94      934.91     16.71 o 
  -1   2  14       21.03      123.86     10.23 o 
   0   2  14      132.35      156.72      7.75 o 
   1   2  14      221.42      231.41     10.17 o 
   2   2  14       81.14      124.64      8.95 o 
   3   2  14      134.74      150.75      9.56 o 
   4   2  14       13.02       26.48      7.14 o 
   5   2  14      394.52      321.69     12.06 o 
   6   2  14        2.10        9.98      6.91 o 
   7   2  14      378.19      320.52     12.27 o 
 -10   3  14      217.13      185.07     11.83 o 
  -9   3  14      340.11      326.52     13.34 o 
  -8   3  14       75.58      102.71     11.68 o 
  -7   3  14       91.90      113.61     10.09 o 
  -6   3  14      376.97      324.77     13.12 o 
  -5   3  14        6.31       39.13      7.54 o 
  -4   3  14      553.40      506.20     13.68 o 
  -3   3  14        4.13       53.93      7.17 o 
  -2   3  14      111.85      115.93     10.48 o 
  -1   3  14       77.30       93.14     10.10 o 
   0   3  14      498.45      444.37     15.88 o 
   1   3  14       15.21       52.27      8.18 o 
   2   3  14       50.01       82.70      8.87 o 
 -16   1  15        0.22       -0.66      5.87 o 
 -15   1  15      213.12      261.72     10.71 o 
 -14   1  15      113.12      116.66      8.50 o 
 -13   1  15        0.12        9.41      5.70 o 
 -12   1  15        3.98        8.04      5.29 o 
 -11   1  15       41.83       40.57      7.11 o 
 -10   1  15       28.04       32.89      6.14 o 
  -9   1  15       93.62      107.27      7.89 o 
  -8   1  15       15.06       15.31      5.44 o 
  -7   1  15        7.89       22.69      5.48 o 
  -6   1  15       29.36       23.71      5.64 o 
  -5   1  15      123.67      147.26      8.47 o 
  -4   1  15      271.50      286.00     10.12 o 
  -3   1  15      563.15      524.25     13.19 o 
  -2   1  15      179.99      213.38      9.07 o 
  -1   1  15        0.31       33.83      5.25 o 
   0   1  15        3.51       23.58      5.08 o 
   1   1  15        2.65        5.16      4.43 o 
   2   1  15        4.43       16.41      4.76 o 
   3   1  15       22.27       19.37      5.73 o 
   4   1  15       84.19       93.35      7.41 o 
   5   1  15       70.00       77.66      7.09 o 
   6   1  15        1.06        5.48      5.63 o 
   7   1  15        3.96        1.96      5.63 o 
 -13   2  15       89.10      115.52      8.81 o 
 -12   2  15       39.58       57.05      7.29 o 
 -11   2  15       77.69       89.91      8.04 o 
 -10   2  15       36.66       48.32      8.10 o 
  -9   2  15       82.49       89.77      7.80 o 
  -8   2  15       38.28       46.73      6.54 o 
  -7   2  15      114.16      133.79      8.42 o 
  -6   2  15      521.02      488.57     14.16 o 
  -5   2  15      185.33      211.17      9.39 o 
  -4   2  15      245.36      263.24      9.89 o 
  -3   2  15       13.34       62.21      6.60 o 
  -2   2  15      871.69      822.22     17.43 o 
  -1   2  15      586.91      576.12     14.17 o 
   0   2  15      248.45      267.06     12.49 o 
   1   2  15      217.07      249.37     12.24 o 
   2   2  15       75.39       91.58      8.66 o 
   3   2  15        5.18       22.42      7.24 o 
   4   2  15        0.20       -4.80      6.52 o 
   5   2  15       17.47       29.26      7.74 o 
 -15   0  16      233.50      216.13     15.53 o 
 -14   0  16       29.27       44.20     10.22 o 
 -13   0  16      263.91      288.19     18.34 o 
 -12   0  16      952.18      920.28     54.20 o 
 -11   0  16        0.01       10.10      7.83 o 
 -10   0  16     1582.45     1529.78     38.22 o 
  -9   0  16      144.50      185.38     21.54 o 
  -8   0  16      290.91      288.48     15.03 o 
  -7   0  16      131.71      178.56     13.17 o 
  -6   0  16      180.48      202.20     13.85 o 
  -5   0  16      616.28      679.45     22.10 o 
  -4   0  16      401.12      411.51     28.07 o 
  -3   0  16      802.49      836.58     24.81 o 
  -2   0  16     1034.10     1070.54     29.01 o 
  -1   0  16     1328.58     1482.92     44.89 o 
   1   0  16      176.50      285.23     14.68 o 
   2   0  16      374.29      314.31     12.82 o 
   3   0  16      239.45      296.14     12.52 o 
   4   0  16      685.73      678.29     23.97 o 
   5   0  16      380.04      378.43     36.55 o 
 -14   1  16      955.82      872.97     19.27 o 
 -13   1  16        1.31       15.55      6.12 o 
 -12   1  16     1119.75     1017.19     20.69 o 
 -11   1  16      301.98      369.22     11.95 o 
 -10   1  16        1.33       11.98      5.63 o 
  -9   1  16       30.97       38.22      7.62 o 
  -8   1  16      627.89      580.84     14.56 o 
  -7   1  16       61.92       84.21      7.19 o 
  -6   1  16      343.57      315.23     10.90 o 
  -5   1  16      104.04      159.62      8.85 o 
  -4   1  16       34.43       54.67      6.75 o 
  -3   1  16      547.18      596.73     14.55 o 
  -2   1  16       35.48      108.80      7.72 o 
  -1   1  16      403.91      403.68     14.08 o 
   0   1  16      114.64      182.35      9.18 o 
   1   1  16      378.49      377.09     10.43 o 
   2   1  16      118.34      174.19      9.61 o 
   3   1  16       19.55       43.44      6.39 o 
   4   1  16      183.81      208.56      9.40 o 
 -10   2  16      499.38      416.14     12.85 o 
  -9   2  16       63.71       77.62      7.78 o 
  -8   2  16      215.10      247.08     12.72 o 
  -7   2  16      289.47      279.95     10.61 o 
  -6   2  16      399.62      387.34     12.05 o 
  -5   2  16      327.82      355.83     11.53 o 
  -4   2  16        1.66       38.82      6.30 o 
  -3   2  16      124.25      158.44     13.63 o 
  -2   2  16      376.82      370.86     13.59 o 
  -1   2  16      803.11      801.36     25.86 o 
   0   2  16       35.21      108.20     10.96 o 
   1   2  16      165.88      210.65     12.61 o 
 -10   1  17       20.32       38.64      6.68 o 
  -9   1  17       32.53       37.75      6.81 o 
  -8   1  17       33.86       37.66      6.63 o 
  -7   1  17        3.79       10.66      5.81 o 
  -6   1  17        2.30       10.37      5.92 o 
  -5   1  17       70.61       63.36      7.19 o 
  -4   1  17       47.06       76.43      7.48 o 
  -3   1  17      139.47      168.62      9.39 o 
  -2   1  17       49.20       61.80      7.29 o 
  -1   1  17       83.42       83.78      7.77 o 
   0   1  17       61.60       71.08      8.99 o 
   1   1  17      250.94      208.88     11.72 o 
                                                 
